# Supplementary material for: A protein–protein interaction analysis tool for targeted cross-linking mass spectrometry
Source: Sci Rep. 2023 Dec 13;13:22103. doi: 10.1038/s41598-023-49663-4 (PMC10719354; doi:10.1038/s41598-023-49663-4)
Supplement: Supplementary file 1 — Supplementary Information. [file 41598_2023_49663_MOESM1_ESM.zip]

Archive with 6 entries (6 files):
- Data_S3_All_result_of_PPIAT_Editor_Only.csv
- __MACOSX/._Data_S3_All_result_of_PPIAT_Editor_Only.csv
- Data_S1_List_of_Cross_Linker_Editor_Only.docx
- __MACOSX/._Data_S1_List_of_Cross_Linker_Editor_Only.docx
- Data_S2_All_result_of_Skyline_Editor_Only.csv
- __MACOSX/._Data_S2_All_result_of_Skyline_Editor_Only.csv
