# Supplementary material for: A protein–protein interaction analysis tool for targeted cross-linking mass spectrometry
Source: Sci Rep. 2023 Dec 13;13:22103. doi: 10.1038/s41598-023-49663-4 (PMC10719354; doi:10.1038/s41598-023-49663-4)
Supplement: Supplementary file 1 — Supplementary Information. [file 41598_2023_49663_MOESM1_ESM.zip › Data_S3_All_result_of_PPIAT_Editor_Only.csv]

Column Description
Colum Name	Description
Score	Probability score which protein interaction with target protein
Protein A' Peptide	Peptide sequence after digested protein A by enzyme
Cross linker	Cross Linker which want to use for XL-MS
Protein B' Peptide	Peptide sequence after digested protein B by enzyme
Precursor Charge	Charge values on MS1
Precursor m/z (Mass A)	Mass values for Protein A linked with one side of XL
Precursor m/z (Mass B)	Mass value for XL after cleavage by collision energy on MS2
Precursor m/z (Mass C)	Mass value for Protein B linked with the other side of XL
Precursor m/z (Mass D)	Mass value for Protein A linked with the other side of XL
Precursor m/z (Mass E)	Mass value for XL after cleavage by collision energy on MS2
Precursor m/z (Mass F)	Mass value for Protein B linked with one side of XL
Protein A' Ion	Ion sequence after fragmented Protein A by collision energy on MS2
Protein A' Ion type	Type of Protein A' Ion
Protein B' Ion	Ion sequence after fragmented Protein B by collision energy on MS2
Protein B' Ion type	Type of Protein B' ion
Product Charge	Charge values on MS3
Product m/z (Mass A)	Mass value for Protein A Ion linked with one side of XL
Product m/z (Mass B)	Mass value for XL after cleavage by collision energy on MS2
Product m/z (Mass C)	Mass value for Protein B Ion linked with the other side of XL
Product m/z (Mass D)	Mass value for Protein A Ion linked with the other side of XL
Product m/z (Mass E)	Mass value for XL after cleavage by collision energy on MS2
Product m/z (Mass F)	Mass value for Protein B Ion linked with one side of XL
* if in case of Mass A is linked with the right side of XL, in case Mass C is linked with the left side of XL
* Mass B is cleavaged XL mass after MS2 step
Score	Protein A' Peptide	Protein B' Peptide	Precursor Charge	Precursor m/z (Mass A)	Precursor m/z (Mass B)	Precursor m/z (Mass C)	Precursor m/z (Mass D)	Precursor m/z (Mass E)	Precursor m/z (Mass F)	Protein A' Ion	Protein A' Ion type	Protein B' ion	Protein B' ion type	Product Charge	Product m/z (Mass A)	Product m/z (Mass B)	Product m/z (Mass C)	Product m/z (Mass D)	Product m/z (Mass E)	Product m/z (Mass F)
0.999	LAVYQAGAR	LDGLCIPLR	2	474.7667	23.9835	500.2864	474.7667	23.9835	500.2864	L	b1	113.08406397853	b1	1	114.0913	47.967	147.1128	114.0913	47.967	147.1128
0.999	LAVYQAGAR	LDGLCIPLR	2	474.7667	23.9835	500.2864	474.7667	23.9835	500.2864	L	b1	113.08406397853	b1	2	57.5493	23.9835	74.06	57.5493	23.9835	74.06
0.999	LAVYQAGAR	LDGLCIPLR	3	316.8469	15.989	333.86	316.8469	15.989	333.86	L	b1	113.08406397853	b1	1	114.0913	47.967	147.1128	114.0913	47.967	147.1128
0.999	LAVYQAGAR	LDGLCIPLR	3	316.8469	15.989	333.86	316.8469	15.989	333.86	L	b1	113.08406397853	b1	2	57.5493	23.9835	74.06	57.5493	23.9835	74.06
0.999	LAVYQAGAR	LDGLCIPLR	2	474.7667	23.9835	528.7972	474.7667	23.9835	528.7972	L	b1	113.08406397853	b1	1	114.0913	47.967	147.1128	114.0913	47.967	147.1128
0.999	LAVYQAGAR	LDGLCIPLR	2	474.7667	23.9835	528.7972	474.7667	23.9835	528.7972	L	b1	113.08406397853	b1	2	57.5493	23.9835	74.06	57.5493	23.9835	74.06
0.999	LAVYQAGAR	LDGLCIPLR	3	316.8469	15.989	352.8672	316.8469	15.989	352.8672	L	b1	113.08406397853	b1	1	114.0913	47.967	147.1128	114.0913	47.967	147.1128
0.999	LAVYQAGAR	LDGLCIPLR	3	316.8469	15.989	352.8672	316.8469	15.989	352.8672	L	b1	113.08406397853	b1	2	57.5493	23.9835	74.06	57.5493	23.9835	74.06
0.999	LAVYQAGAR	LDGLCIPLR	2	474.7667	23.9835	500.2864	474.7667	23.9835	500.2864	L	b1	885.47422319781	y8	1	114.0913	47.967	147.1128	114.0913	47.967	147.1128
0.999	LAVYQAGAR	LDGLCIPLR	2	474.7667	23.9835	500.2864	474.7667	23.9835	500.2864	L	b1	885.47422319781	y8	2	57.5493	23.9835	74.06	57.5493	23.9835	74.06
0.999	LAVYQAGAR	LDGLCIPLR	3	316.8469	15.989	333.86	316.8469	15.989	333.86	L	b1	885.47422319781	y8	1	114.0913	47.967	147.1128	114.0913	47.967	147.1128
0.999	LAVYQAGAR	LDGLCIPLR	3	316.8469	15.989	333.86	316.8469	15.989	333.86	L	b1	885.47422319781	y8	2	57.5493	23.9835	74.06	57.5493	23.9835	74.06
0.999	LAVYQAGAR	LDGLCIPLR	2	474.7667	23.9835	528.7972	474.7667	23.9835	528.7972	L	b1	885.47422319781	y8	1	114.0913	47.967	147.1128	114.0913	47.967	147.1128
0.999	LAVYQAGAR	LDGLCIPLR	2	474.7667	23.9835	528.7972	474.7667	23.9835	528.7972	L	b1	885.47422319781	y8	2	57.5493	23.9835	74.06	57.5493	23.9835	74.06
0.999	LAVYQAGAR	LDGLCIPLR	3	316.8469	15.989	352.8672	316.8469	15.989	352.8672	L	b1	885.47422319781	y8	1	114.0913	47.967	147.1128	114.0913	47.967	147.1128
0.999	LAVYQAGAR	LDGLCIPLR	3	316.8469	15.989	352.8672	316.8469	15.989	352.8672	L	b1	885.47422319781	y8	2	57.5493	23.9835	74.06	57.5493	23.9835	74.06
0.999	LAVYQAGAR	LDGLCIPLR	2	474.7667	23.9835	500.2864	474.7667	23.9835	500.2864	L	b1	228.11100700282	b2	1	114.0913	47.967	147.1128	114.0913	47.967	147.1128
0.999	LAVYQAGAR	LDGLCIPLR	2	474.7667	23.9835	500.2864	474.7667	23.9835	500.2864	L	b1	228.11100700282	b2	2	57.5493	23.9835	74.06	57.5493	23.9835	74.06
0.999	LAVYQAGAR	LDGLCIPLR	3	316.8469	15.989	333.86	316.8469	15.989	333.86	L	b1	228.11100700282	b2	1	114.0913	47.967	147.1128	114.0913	47.967	147.1128
0.999	LAVYQAGAR	LDGLCIPLR	3	316.8469	15.989	333.86	316.8469	15.989	333.86	L	b1	228.11100700282	b2	2	57.5493	23.9835	74.06	57.5493	23.9835	74.06
0.999	LAVYQAGAR	LDGLCIPLR	2	474.7667	23.9835	528.7972	474.7667	23.9835	528.7972	L	b1	228.11100700282	b2	1	114.0913	47.967	147.1128	114.0913	47.967	147.1128
0.999	LAVYQAGAR	LDGLCIPLR	2	474.7667	23.9835	528.7972	474.7667	23.9835	528.7972	L	b1	228.11100700282	b2	2	57.5493	23.9835	74.06	57.5493	23.9835	74.06
0.999	LAVYQAGAR	LDGLCIPLR	3	316.8469	15.989	352.8672	316.8469	15.989	352.8672	L	b1	228.11100700282	b2	1	114.0913	47.967	147.1128	114.0913	47.967	147.1128
0.999	LAVYQAGAR	LDGLCIPLR	3	316.8469	15.989	352.8672	316.8469	15.989	352.8672	L	b1	228.11100700282	b2	2	57.5493	23.9835	74.06	57.5493	23.9835	74.06
0.999	LAVYQAGAR	LDGLCIPLR	2	474.7667	23.9835	500.2864	474.7667	23.9835	500.2864	L	b1	770.44728017352	y7	1	114.0913	47.967	147.1128	114.0913	47.967	147.1128
0.999	LAVYQAGAR	LDGLCIPLR	2	474.7667	23.9835	500.2864	474.7667	23.9835	500.2864	L	b1	770.44728017352	y7	2	57.5493	23.9835	74.06	57.5493	23.9835	74.06
0.999	LAVYQAGAR	LDGLCIPLR	3	316.8469	15.989	333.86	316.8469	15.989	333.86	L	b1	770.44728017352	y7	1	114.0913	47.967	147.1128	114.0913	47.967	147.1128
0.999	LAVYQAGAR	LDGLCIPLR	3	316.8469	15.989	333.86	316.8469	15.989	333.86	L	b1	770.44728017352	y7	2	57.5493	23.9835	74.06	57.5493	23.9835	74.06
0.999	LAVYQAGAR	LDGLCIPLR	2	474.7667	23.9835	528.7972	474.7667	23.9835	528.7972	L	b1	770.44728017352	y7	1	114.0913	47.967	147.1128	114.0913	47.967	147.1128
0.999	LAVYQAGAR	LDGLCIPLR	2	474.7667	23.9835	528.7972	474.7667	23.9835	528.7972	L	b1	770.44728017352	y7	2	57.5493	23.9835	74.06	57.5493	23.9835	74.06
0.999	LAVYQAGAR	LDGLCIPLR	3	316.8469	15.989	352.8672	316.8469	15.989	352.8672	L	b1	770.44728017352	y7	1	114.0913	47.967	147.1128	114.0913	47.967	147.1128
0.999	LAVYQAGAR	LDGLCIPLR	3	316.8469	15.989	352.8672	316.8469	15.989	352.8672	L	b1	770.44728017352	y7	2	57.5493	23.9835	74.06	57.5493	23.9835	74.06
0.999	LAVYQAGAR	LDGLCIPLR	2	474.7667	23.9835	500.2864	474.7667	23.9835	500.2864	L	b1	285.13247072351	b3	1	114.0913	47.967	147.1128	114.0913	47.967	147.1128
0.999	LAVYQAGAR	LDGLCIPLR	2	474.7667	23.9835	500.2864	474.7667	23.9835	500.2864	L	b1	285.13247072351	b3	2	57.5493	23.9835	74.06	57.5493	23.9835	74.06
0.999	LAVYQAGAR	LDGLCIPLR	3	316.8469	15.989	333.86	316.8469	15.989	333.86	L	b1	285.13247072351	b3	1	114.0913	47.967	147.1128	114.0913	47.967	147.1128
0.999	LAVYQAGAR	LDGLCIPLR	3	316.8469	15.989	333.86	316.8469	15.989	333.86	L	b1	285.13247072351	b3	2	57.5493	23.9835	74.06	57.5493	23.9835	74.06
0.999	LAVYQAGAR	LDGLCIPLR	2	474.7667	23.9835	528.7972	474.7667	23.9835	528.7972	L	b1	285.13247072351	b3	1	114.0913	47.967	147.1128	114.0913	47.967	147.1128
0.999	LAVYQAGAR	LDGLCIPLR	2	474.7667	23.9835	528.7972	474.7667	23.9835	528.7972	L	b1	285.13247072351	b3	2	57.5493	23.9835	74.06	57.5493	23.9835	74.06
0.999	LAVYQAGAR	LDGLCIPLR	3	316.8469	15.989	352.8672	316.8469	15.989	352.8672	L	b1	285.13247072351	b3	1	114.0913	47.967	147.1128	114.0913	47.967	147.1128
0.999	LAVYQAGAR	LDGLCIPLR	3	316.8469	15.989	352.8672	316.8469	15.989	352.8672	L	b1	285.13247072351	b3	2	57.5493	23.9835	74.06	57.5493	23.9835	74.06
0.999	LAVYQAGAR	LDGLCIPLR	2	474.7667	23.9835	500.2864	474.7667	23.9835	500.2864	L	b1	713.42581645283	y6	1	114.0913	47.967	147.1128	114.0913	47.967	147.1128
0.999	LAVYQAGAR	LDGLCIPLR	2	474.7667	23.9835	500.2864	474.7667	23.9835	500.2864	L	b1	713.42581645283	y6	2	57.5493	23.9835	74.06	57.5493	23.9835	74.06
0.999	LAVYQAGAR	LDGLCIPLR	3	316.8469	15.989	333.86	316.8469	15.989	333.86	L	b1	713.42581645283	y6	1	114.0913	47.967	147.1128	114.0913	47.967	147.1128
0.999	LAVYQAGAR	LDGLCIPLR	3	316.8469	15.989	333.86	316.8469	15.989	333.86	L	b1	713.42581645283	y6	2	57.5493	23.9835	74.06	57.5493	23.9835	74.06
0.999	LAVYQAGAR	LDGLCIPLR	2	474.7667	23.9835	528.7972	474.7667	23.9835	528.7972	L	b1	713.42581645283	y6	1	114.0913	47.967	147.1128	114.0913	47.967	147.1128
0.999	LAVYQAGAR	LDGLCIPLR	2	474.7667	23.9835	528.7972	474.7667	23.9835	528.7972	L	b1	713.42581645283	y6	2	57.5493	23.9835	74.06	57.5493	23.9835	74.06
0.999	LAVYQAGAR	LDGLCIPLR	3	316.8469	15.989	352.8672	316.8469	15.989	352.8672	L	b1	713.42581645283	y6	1	114.0913	47.967	147.1128	114.0913	47.967	147.1128
0.999	LAVYQAGAR	LDGLCIPLR	3	316.8469	15.989	352.8672	316.8469	15.989	352.8672	L	b1	713.42581645283	y6	2	57.5493	23.9835	74.06	57.5493	23.9835	74.06
0.999	LAVYQAGAR	LDGLCIPLR	2	474.7667	23.9835	500.2864	474.7667	23.9835	500.2864	L	b1	398.21653470204	b4	1	114.0913	47.967	147.1128	114.0913	47.967	147.1128
0.999	LAVYQAGAR	LDGLCIPLR	2	474.7667	23.9835	500.2864	474.7667	23.9835	500.2864	L	b1	398.21653470204	b4	2	57.5493	23.9835	74.06	57.5493	23.9835	74.06
0.999	LAVYQAGAR	LDGLCIPLR	3	316.8469	15.989	333.86	316.8469	15.989	333.86	L	b1	398.21653470204	b4	1	114.0913	47.967	147.1128	114.0913	47.967	147.1128
0.999	LAVYQAGAR	LDGLCIPLR	3	316.8469	15.989	333.86	316.8469	15.989	333.86	L	b1	398.21653470204	b4	2	57.5493	23.9835	74.06	57.5493	23.9835	74.06
0.999	LAVYQAGAR	LDGLCIPLR	2	474.7667	23.9835	528.7972	474.7667	23.9835	528.7972	L	b1	398.21653470204	b4	1	114.0913	47.967	147.1128	114.0913	47.967	147.1128
0.999	LAVYQAGAR	LDGLCIPLR	2	474.7667	23.9835	528.7972	474.7667	23.9835	528.7972	L	b1	398.21653470204	b4	2	57.5493	23.9835	74.06	57.5493	23.9835	74.06
0.999	LAVYQAGAR	LDGLCIPLR	3	316.8469	15.989	352.8672	316.8469	15.989	352.8672	L	b1	398.21653470204	b4	1	114.0913	47.967	147.1128	114.0913	47.967	147.1128
0.999	LAVYQAGAR	LDGLCIPLR	3	316.8469	15.989	352.8672	316.8469	15.989	352.8672	L	b1	398.21653470204	b4	2	57.5493	23.9835	74.06	57.5493	23.9835	74.06
0.999	LAVYQAGAR	LDGLCIPLR	2	474.7667	23.9835	500.2864	474.7667	23.9835	500.2864	L	b1	600.3417524743	y5	1	114.0913	47.967	147.1128	114.0913	47.967	147.1128
0.999	LAVYQAGAR	LDGLCIPLR	2	474.7667	23.9835	500.2864	474.7667	23.9835	500.2864	L	b1	600.3417524743	y5	2	57.5493	23.9835	74.06	57.5493	23.9835	74.06
0.999	LAVYQAGAR	LDGLCIPLR	3	316.8469	15.989	333.86	316.8469	15.989	333.86	L	b1	600.3417524743	y5	1	114.0913	47.967	147.1128	114.0913	47.967	147.1128
0.999	LAVYQAGAR	LDGLCIPLR	3	316.8469	15.989	333.86	316.8469	15.989	333.86	L	b1	600.3417524743	y5	2	57.5493	23.9835	74.06	57.5493	23.9835	74.06
0.999	LAVYQAGAR	LDGLCIPLR	2	474.7667	23.9835	528.7972	474.7667	23.9835	528.7972	L	b1	600.3417524743	y5	1	114.0913	47.967	147.1128	114.0913	47.967	147.1128
0.999	LAVYQAGAR	LDGLCIPLR	2	474.7667	23.9835	528.7972	474.7667	23.9835	528.7972	L	b1	600.3417524743	y5	2	57.5493	23.9835	74.06	57.5493	23.9835	74.06
0.999	LAVYQAGAR	LDGLCIPLR	3	316.8469	15.989	352.8672	316.8469	15.989	352.8672	L	b1	600.3417524743	y5	1	114.0913	47.967	147.1128	114.0913	47.967	147.1128
0.999	LAVYQAGAR	LDGLCIPLR	3	316.8469	15.989	352.8672	316.8469	15.989	352.8672	L	b1	600.3417524743	y5	2	57.5493	23.9835	74.06	57.5493	23.9835	74.06
0.999	LAVYQAGAR	LDGLCIPLR	2	474.7667	23.9835	500.2864	474.7667	23.9835	500.2864	L	b1	501.22571966159	b5	1	114.0913	47.967	147.1128	114.0913	47.967	147.1128
0.999	LAVYQAGAR	LDGLCIPLR	2	474.7667	23.9835	500.2864	474.7667	23.9835	500.2864	L	b1	501.22571966159	b5	2	57.5493	23.9835	74.06	57.5493	23.9835	74.06
0.999	LAVYQAGAR	LDGLCIPLR	3	316.8469	15.989	333.86	316.8469	15.989	333.86	L	b1	501.22571966159	b5	1	114.0913	47.967	147.1128	114.0913	47.967	147.1128
0.999	LAVYQAGAR	LDGLCIPLR	3	316.8469	15.989	333.86	316.8469	15.989	333.86	L	b1	501.22571966159	b5	2	57.5493	23.9835	74.06	57.5493	23.9835	74.06
0.999	LAVYQAGAR	LDGLCIPLR	2	474.7667	23.9835	528.7972	474.7667	23.9835	528.7972	L	b1	501.22571966159	b5	1	114.0913	47.967	147.1128	114.0913	47.967	147.1128
0.999	LAVYQAGAR	LDGLCIPLR	2	474.7667	23.9835	528.7972	474.7667	23.9835	528.7972	L	b1	501.22571966159	b5	2	57.5493	23.9835	74.06	57.5493	23.9835	74.06
0.999	LAVYQAGAR	LDGLCIPLR	3	316.8469	15.989	352.8672	316.8469	15.989	352.8672	L	b1	501.22571966159	b5	1	114.0913	47.967	147.1128	114.0913	47.967	147.1128
0.999	LAVYQAGAR	LDGLCIPLR	3	316.8469	15.989	352.8672	316.8469	15.989	352.8672	L	b1	501.22571966159	b5	2	57.5493	23.9835	74.06	57.5493	23.9835	74.06
0.999	LAVYQAGAR	LDGLCIPLR	2	474.7667	23.9835	500.2864	474.7667	23.9835	500.2864	L	b1	497.33256751475	y4	1	114.0913	47.967	147.1128	114.0913	47.967	147.1128
0.999	LAVYQAGAR	LDGLCIPLR	2	474.7667	23.9835	500.2864	474.7667	23.9835	500.2864	L	b1	497.33256751475	y4	2	57.5493	23.9835	74.06	57.5493	23.9835	74.06
0.999	LAVYQAGAR	LDGLCIPLR	3	316.8469	15.989	333.86	316.8469	15.989	333.86	L	b1	497.33256751475	y4	1	114.0913	47.967	147.1128	114.0913	47.967	147.1128
0.999	LAVYQAGAR	LDGLCIPLR	3	316.8469	15.989	333.86	316.8469	15.989	333.86	L	b1	497.33256751475	y4	2	57.5493	23.9835	74.06	57.5493	23.9835	74.06
0.999	LAVYQAGAR	LDGLCIPLR	2	474.7667	23.9835	528.7972	474.7667	23.9835	528.7972	L	b1	497.33256751475	y4	1	114.0913	47.967	147.1128	114.0913	47.967	147.1128
0.999	LAVYQAGAR	LDGLCIPLR	2	474.7667	23.9835	528.7972	474.7667	23.9835	528.7972	L	b1	497.33256751475	y4	2	57.5493	23.9835	74.06	57.5493	23.9835	74.06
0.999	LAVYQAGAR	LDGLCIPLR	3	316.8469	15.989	352.8672	316.8469	15.989	352.8672	L	b1	497.33256751475	y4	1	114.0913	47.967	147.1128	114.0913	47.967	147.1128
0.999	LAVYQAGAR	LDGLCIPLR	3	316.8469	15.989	352.8672	316.8469	15.989	352.8672	L	b1	497.33256751475	y4	2	57.5493	23.9835	74.06	57.5493	23.9835	74.06
0.999	LAVYQAGAR	LDGLCIPLR	2	474.7667	23.9835	500.2864	474.7667	23.9835	500.2864	L	b1	614.30978364012	b6	1	114.0913	47.967	147.1128	114.0913	47.967	147.1128
0.999	LAVYQAGAR	LDGLCIPLR	2	474.7667	23.9835	500.2864	474.7667	23.9835	500.2864	L	b1	614.30978364012	b6	2	57.5493	23.9835	74.06	57.5493	23.9835	74.06
0.999	LAVYQAGAR	LDGLCIPLR	3	316.8469	15.989	333.86	316.8469	15.989	333.86	L	b1	614.30978364012	b6	1	114.0913	47.967	147.1128	114.0913	47.967	147.1128
0.999	LAVYQAGAR	LDGLCIPLR	3	316.8469	15.989	333.86	316.8469	15.989	333.86	L	b1	614.30978364012	b6	2	57.5493	23.9835	74.06	57.5493	23.9835	74.06
0.999	LAVYQAGAR	LDGLCIPLR	2	474.7667	23.9835	528.7972	474.7667	23.9835	528.7972	L	b1	614.30978364012	b6	1	114.0913	47.967	147.1128	114.0913	47.967	147.1128
0.999	LAVYQAGAR	LDGLCIPLR	2	474.7667	23.9835	528.7972	474.7667	23.9835	528.7972	L	b1	614.30978364012	b6	2	57.5493	23.9835	74.06	57.5493	23.9835	74.06
0.999	LAVYQAGAR	LDGLCIPLR	3	316.8469	15.989	352.8672	316.8469	15.989	352.8672	L	b1	614.30978364012	b6	1	114.0913	47.967	147.1128	114.0913	47.967	147.1128
0.999	LAVYQAGAR	LDGLCIPLR	3	316.8469	15.989	352.8672	316.8469	15.989	352.8672	L	b1	614.30978364012	b6	2	57.5493	23.9835	74.06	57.5493	23.9835	74.06
0.999	LAVYQAGAR	LDGLCIPLR	2	474.7667	23.9835	500.2864	474.7667	23.9835	500.2864	L	b1	384.24850353622	y3	1	114.0913	47.967	147.1128	114.0913	47.967	147.1128
0.999	LAVYQAGAR	LDGLCIPLR	2	474.7667	23.9835	500.2864	474.7667	23.9835	500.2864	L	b1	384.24850353622	y3	2	57.5493	23.9835	74.06	57.5493	23.9835	74.06
0.999	LAVYQAGAR	LDGLCIPLR	3	316.8469	15.989	333.86	316.8469	15.989	333.86	L	b1	384.24850353622	y3	1	114.0913	47.967	147.1128	114.0913	47.967	147.1128
0.999	LAVYQAGAR	LDGLCIPLR	3	316.8469	15.989	333.86	316.8469	15.989	333.86	L	b1	384.24850353622	y3	2	57.5493	23.9835	74.06	57.5493	23.9835	74.06
0.999	LAVYQAGAR	LDGLCIPLR	2	474.7667	23.9835	528.7972	474.7667	23.9835	528.7972	L	b1	384.24850353622	y3	1	114.0913	47.967	147.1128	114.0913	47.967	147.1128
0.999	LAVYQAGAR	LDGLCIPLR	2	474.7667	23.9835	528.7972	474.7667	23.9835	528.7972	L	b1	384.24850353622	y3	2	57.5493	23.9835	74.06	57.5493	23.9835	74.06
0.999	LAVYQAGAR	LDGLCIPLR	3	316.8469	15.989	352.8672	316.8469	15.989	352.8672	L	b1	384.24850353622	y3	1	114.0913	47.967	147.1128	114.0913	47.967	147.1128
0.999	LAVYQAGAR	LDGLCIPLR	3	316.8469	15.989	352.8672	316.8469	15.989	352.8672	L	b1	384.24850353622	y3	2	57.5493	23.9835	74.06	57.5493	23.9835	74.06
0.999	LAVYQAGAR	LDGLCIPLR	2	474.7667	23.9835	500.2864	474.7667	23.9835	500.2864	L	b1	711.36254748973	b7	1	114.0913	47.967	147.1128	114.0913	47.967	147.1128
0.999	LAVYQAGAR	LDGLCIPLR	2	474.7667	23.9835	500.2864	474.7667	23.9835	500.2864	L	b1	711.36254748973	b7	2	57.5493	23.9835	74.06	57.5493	23.9835	74.06
0.999	LAVYQAGAR	LDGLCIPLR	3	316.8469	15.989	333.86	316.8469	15.989	333.86	L	b1	711.36254748973	b7	1	114.0913	47.967	147.1128	114.0913	47.967	147.1128
0.999	LAVYQAGAR	LDGLCIPLR	3	316.8469	15.989	333.86	316.8469	15.989	333.86	L	b1	711.36254748973	b7	2	57.5493	23.9835	74.06	57.5493	23.9835	74.06
0.999	LAVYQAGAR	LDGLCIPLR	2	474.7667	23.9835	528.7972	474.7667	23.9835	528.7972	L	b1	711.36254748973	b7	1	114.0913	47.967	147.1128	114.0913	47.967	147.1128
0.999	LAVYQAGAR	LDGLCIPLR	2	474.7667	23.9835	528.7972	474.7667	23.9835	528.7972	L	b1	711.36254748973	b7	2	57.5493	23.9835	74.06	57.5493	23.9835	74.06
0.999	LAVYQAGAR	LDGLCIPLR	3	316.8469	15.989	352.8672	316.8469	15.989	352.8672	L	b1	711.36254748973	b7	1	114.0913	47.967	147.1128	114.0913	47.967	147.1128
0.999	LAVYQAGAR	LDGLCIPLR	3	316.8469	15.989	352.8672	316.8469	15.989	352.8672	L	b1	711.36254748973	b7	2	57.5493	23.9835	74.06	57.5493	23.9835	74.06
0.999	LAVYQAGAR	LDGLCIPLR	2	474.7667	23.9835	500.2864	474.7667	23.9835	500.2864	L	b1	287.19573968661	y2	1	114.0913	47.967	147.1128	114.0913	47.967	147.1128
0.999	LAVYQAGAR	LDGLCIPLR	2	474.7667	23.9835	500.2864	474.7667	23.9835	500.2864	L	b1	287.19573968661	y2	2	57.5493	23.9835	74.06	57.5493	23.9835	74.06
0.999	LAVYQAGAR	LDGLCIPLR	3	316.8469	15.989	333.86	316.8469	15.989	333.86	L	b1	287.19573968661	y2	1	114.0913	47.967	147.1128	114.0913	47.967	147.1128
0.999	LAVYQAGAR	LDGLCIPLR	3	316.8469	15.989	333.86	316.8469	15.989	333.86	L	b1	287.19573968661	y2	2	57.5493	23.9835	74.06	57.5493	23.9835	74.06
0.999	LAVYQAGAR	LDGLCIPLR	2	474.7667	23.9835	528.7972	474.7667	23.9835	528.7972	L	b1	287.19573968661	y2	1	114.0913	47.967	147.1128	114.0913	47.967	147.1128
0.999	LAVYQAGAR	LDGLCIPLR	2	474.7667	23.9835	528.7972	474.7667	23.9835	528.7972	L	b1	287.19573968661	y2	2	57.5493	23.9835	74.06	57.5493	23.9835	74.06
0.999	LAVYQAGAR	LDGLCIPLR	3	316.8469	15.989	352.8672	316.8469	15.989	352.8672	L	b1	287.19573968661	y2	1	114.0913	47.967	147.1128	114.0913	47.967	147.1128
0.999	LAVYQAGAR	LDGLCIPLR	3	316.8469	15.989	352.8672	316.8469	15.989	352.8672	L	b1	287.19573968661	y2	2	57.5493	23.9835	74.06	57.5493	23.9835	74.06
0.999	LAVYQAGAR	LDGLCIPLR	2	474.7667	23.9835	500.2864	474.7667	23.9835	500.2864	L	b1	824.44661146826	b8	1	114.0913	47.967	147.1128	114.0913	47.967	147.1128
0.999	LAVYQAGAR	LDGLCIPLR	2	474.7667	23.9835	500.2864	474.7667	23.9835	500.2864	L	b1	824.44661146826	b8	2	57.5493	23.9835	74.06	57.5493	23.9835	74.06
0.999	LAVYQAGAR	LDGLCIPLR	3	316.8469	15.989	333.86	316.8469	15.989	333.86	L	b1	824.44661146826	b8	1	114.0913	47.967	147.1128	114.0913	47.967	147.1128
0.999	LAVYQAGAR	LDGLCIPLR	3	316.8469	15.989	333.86	316.8469	15.989	333.86	L	b1	824.44661146826	b8	2	57.5493	23.9835	74.06	57.5493	23.9835	74.06
0.999	LAVYQAGAR	LDGLCIPLR	2	474.7667	23.9835	528.7972	474.7667	23.9835	528.7972	L	b1	824.44661146826	b8	1	114.0913	47.967	147.1128	114.0913	47.967	147.1128
0.999	LAVYQAGAR	LDGLCIPLR	2	474.7667	23.9835	528.7972	474.7667	23.9835	528.7972	L	b1	824.44661146826	b8	2	57.5493	23.9835	74.06	57.5493	23.9835	74.06
0.999	LAVYQAGAR	LDGLCIPLR	3	316.8469	15.989	352.8672	316.8469	15.989	352.8672	L	b1	824.44661146826	b8	1	114.0913	47.967	147.1128	114.0913	47.967	147.1128
0.999	LAVYQAGAR	LDGLCIPLR	3	316.8469	15.989	352.8672	316.8469	15.989	352.8672	L	b1	824.44661146826	b8	2	57.5493	23.9835	74.06	57.5493	23.9835	74.06
0.999	LAVYQAGAR	LDGLCIPLR	2	474.7667	23.9835	500.2864	474.7667	23.9835	500.2864	L	b1	174.11167570808	y1	1	114.0913	47.967	147.1128	114.0913	47.967	147.1128
0.999	LAVYQAGAR	LDGLCIPLR	2	474.7667	23.9835	500.2864	474.7667	23.9835	500.2864	L	b1	174.11167570808	y1	2	57.5493	23.9835	74.06	57.5493	23.9835	74.06
0.999	LAVYQAGAR	LDGLCIPLR	3	316.8469	15.989	333.86	316.8469	15.989	333.86	L	b1	174.11167570808	y1	1	114.0913	47.967	147.1128	114.0913	47.967	147.1128
0.999	LAVYQAGAR	LDGLCIPLR	3	316.8469	15.989	333.86	316.8469	15.989	333.86	L	b1	174.11167570808	y1	2	57.5493	23.9835	74.06	57.5493	23.9835	74.06
0.999	LAVYQAGAR	LDGLCIPLR	2	474.7667	23.9835	528.7972	474.7667	23.9835	528.7972	L	b1	174.11167570808	y1	1	114.0913	47.967	147.1128	114.0913	47.967	147.1128
0.999	LAVYQAGAR	LDGLCIPLR	2	474.7667	23.9835	528.7972	474.7667	23.9835	528.7972	L	b1	174.11167570808	y1	2	57.5493	23.9835	74.06	57.5493	23.9835	74.06
0.999	LAVYQAGAR	LDGLCIPLR	3	316.8469	15.989	352.8672	316.8469	15.989	352.8672	L	b1	174.11167570808	y1	1	114.0913	47.967	147.1128	114.0913	47.967	147.1128
0.999	LAVYQAGAR	LDGLCIPLR	3	316.8469	15.989	352.8672	316.8469	15.989	352.8672	L	b1	174.11167570808	y1	2	57.5493	23.9835	74.06	57.5493	23.9835	74.06
0.999	LAVYQAGAR	CSQKCDQNK	2	474.7667	23.9835	527.2262	474.7667	23.9835	527.2262	L	b1	103.00918495955	b1	1	114.0913	47.967	147.1128	114.0913	47.967	147.1128
0.999	LAVYQAGAR	CSQKCDQNK	2	474.7667	23.9835	527.2262	474.7667	23.9835	527.2262	L	b1	103.00918495955	b1	2	57.5493	23.9835	74.06	57.5493	23.9835	74.06
0.999	LAVYQAGAR	CSQKCDQNK	3	316.8469	15.989	351.8199	316.8469	15.989	351.8199	L	b1	103.00918495955	b1	1	114.0913	47.967	147.1128	114.0913	47.967	147.1128
0.999	LAVYQAGAR	CSQKCDQNK	3	316.8469	15.989	351.8199	316.8469	15.989	351.8199	L	b1	103.00918495955	b1	2	57.5493	23.9835	74.06	57.5493	23.9835	74.06
0.999	LAVYQAGAR	CSQKCDQNK	2	474.7667	23.9835	555.737	474.7667	23.9835	555.737	L	b1	103.00918495955	b1	1	114.0913	47.967	147.1128	114.0913	47.967	147.1128
0.999	LAVYQAGAR	CSQKCDQNK	2	474.7667	23.9835	555.737	474.7667	23.9835	555.737	L	b1	103.00918495955	b1	2	57.5493	23.9835	74.06	57.5493	23.9835	74.06
0.999	LAVYQAGAR	CSQKCDQNK	3	316.8469	15.989	370.8271	316.8469	15.989	370.8271	L	b1	103.00918495955	b1	1	114.0913	47.967	147.1128	114.0913	47.967	147.1128
0.999	LAVYQAGAR	CSQKCDQNK	3	316.8469	15.989	370.8271	316.8469	15.989	370.8271	L	b1	103.00918495955	b1	2	57.5493	23.9835	74.06	57.5493	23.9835	74.06
0.999	LAVYQAGAR	CSQKCDQNK	2	474.7667	23.9835	584.2477	474.7667	23.9835	584.2477	L	b1	103.00918495955	b1	1	114.0913	47.967	147.1128	114.0913	47.967	147.1128
0.999	LAVYQAGAR	CSQKCDQNK	2	474.7667	23.9835	584.2477	474.7667	23.9835	584.2477	L	b1	103.00918495955	b1	2	57.5493	23.9835	74.06	57.5493	23.9835	74.06
0.999	LAVYQAGAR	CSQKCDQNK	3	316.8469	15.989	389.8342	316.8469	15.989	389.8342	L	b1	103.00918495955	b1	1	114.0913	47.967	147.1128	114.0913	47.967	147.1128
0.999	LAVYQAGAR	CSQKCDQNK	3	316.8469	15.989	389.8342	316.8469	15.989	389.8342	L	b1	103.00918495955	b1	2	57.5493	23.9835	74.06	57.5493	23.9835	74.06
0.999	LAVYQAGAR	CSQKCDQNK	2	474.7667	23.9835	612.2489	474.7667	23.9835	612.2489	L	b1	103.00918495955	b1	1	114.0913	47.967	147.1128	114.0913	47.967	147.1128
0.999	LAVYQAGAR	CSQKCDQNK	2	474.7667	23.9835	612.2489	474.7667	23.9835	612.2489	L	b1	103.00918495955	b1	2	57.5493	23.9835	74.06	57.5493	23.9835	74.06
0.999	LAVYQAGAR	CSQKCDQNK	3	316.8469	15.989	408.5017	316.8469	15.989	408.5017	L	b1	103.00918495955	b1	1	114.0913	47.967	147.1128	114.0913	47.967	147.1128
0.999	LAVYQAGAR	CSQKCDQNK	3	316.8469	15.989	408.5017	316.8469	15.989	408.5017	L	b1	103.00918495955	b1	2	57.5493	23.9835	74.06	57.5493	23.9835	74.06
0.999	LAVYQAGAR	CSQKCDQNK	2	474.7667	23.9835	640.7596	474.7667	23.9835	640.7596	L	b1	103.00918495955	b1	1	114.0913	47.967	147.1128	114.0913	47.967	147.1128
0.999	LAVYQAGAR	CSQKCDQNK	2	474.7667	23.9835	640.7596	474.7667	23.9835	640.7596	L	b1	103.00918495955	b1	2	57.5493	23.9835	74.06	57.5493	23.9835	74.06
0.999	LAVYQAGAR	CSQKCDQNK	3	316.8469	15.989	427.5088	316.8469	15.989	427.5088	L	b1	103.00918495955	b1	1	114.0913	47.967	147.1128	114.0913	47.967	147.1128
0.999	LAVYQAGAR	CSQKCDQNK	3	316.8469	15.989	427.5088	316.8469	15.989	427.5088	L	b1	103.00918495955	b1	2	57.5493	23.9835	74.06	57.5493	23.9835	74.06
0.999	LAVYQAGAR	CSQKCDQNK	2	474.7667	23.9835	669.2704	474.7667	23.9835	669.2704	L	b1	103.00918495955	b1	1	114.0913	47.967	147.1128	114.0913	47.967	147.1128
0.999	LAVYQAGAR	CSQKCDQNK	2	474.7667	23.9835	669.2704	474.7667	23.9835	669.2704	L	b1	103.00918495955	b1	2	57.5493	23.9835	74.06	57.5493	23.9835	74.06
0.999	LAVYQAGAR	CSQKCDQNK	3	316.8469	15.989	446.516	316.8469	15.989	446.516	L	b1	103.00918495955	b1	1	114.0913	47.967	147.1128	114.0913	47.967	147.1128
0.999	LAVYQAGAR	CSQKCDQNK	3	316.8469	15.989	446.516	316.8469	15.989	446.516	L	b1	103.00918495955	b1	2	57.5493	23.9835	74.06	57.5493	23.9835	74.06
0.999	LAVYQAGAR	CSQKCDQNK	2	474.7667	23.9835	697.2716	474.7667	23.9835	697.2716	L	b1	103.00918495955	b1	1	114.0913	47.967	147.1128	114.0913	47.967	147.1128
0.999	LAVYQAGAR	CSQKCDQNK	2	474.7667	23.9835	697.2716	474.7667	23.9835	697.2716	L	b1	103.00918495955	b1	2	57.5493	23.9835	74.06	57.5493	23.9835	74.06
0.999	LAVYQAGAR	CSQKCDQNK	3	316.8469	15.989	465.1835	316.8469	15.989	465.1835	L	b1	103.00918495955	b1	1	114.0913	47.967	147.1128	114.0913	47.967	147.1128
0.999	LAVYQAGAR	CSQKCDQNK	3	316.8469	15.989	465.1835	316.8469	15.989	465.1835	L	b1	103.00918495955	b1	2	57.5493	23.9835	74.06	57.5493	23.9835	74.06
0.999	LAVYQAGAR	CSQKCDQNK	2	474.7667	23.9835	725.7823	474.7667	23.9835	725.7823	L	b1	103.00918495955	b1	1	114.0913	47.967	147.1128	114.0913	47.967	147.1128
0.999	LAVYQAGAR	CSQKCDQNK	2	474.7667	23.9835	725.7823	474.7667	23.9835	725.7823	L	b1	103.00918495955	b1	2	57.5493	23.9835	74.06	57.5493	23.9835	74.06
0.999	LAVYQAGAR	CSQKCDQNK	3	316.8469	15.989	484.1906	316.8469	15.989	484.1906	L	b1	103.00918495955	b1	1	114.0913	47.967	147.1128	114.0913	47.967	147.1128
0.999	LAVYQAGAR	CSQKCDQNK	3	316.8469	15.989	484.1906	316.8469	15.989	484.1906	L	b1	103.00918495955	b1	2	57.5493	23.9835	74.06	57.5493	23.9835	74.06
0.999	LAVYQAGAR	CSQKCDQNK	2	474.7667	23.9835	754.293	474.7667	23.9835	754.293	L	b1	103.00918495955	b1	1	114.0913	47.967	147.1128	114.0913	47.967	147.1128
0.999	LAVYQAGAR	CSQKCDQNK	2	474.7667	23.9835	754.293	474.7667	23.9835	754.293	L	b1	103.00918495955	b1	2	57.5493	23.9835	74.06	57.5493	23.9835	74.06
0.999	LAVYQAGAR	CSQKCDQNK	3	316.8469	15.989	503.1978	316.8469	15.989	503.1978	L	b1	103.00918495955	b1	1	114.0913	47.967	147.1128	114.0913	47.967	147.1128
0.999	LAVYQAGAR	CSQKCDQNK	3	316.8469	15.989	503.1978	316.8469	15.989	503.1978	L	b1	103.00918495955	b1	2	57.5493	23.9835	74.06	57.5493	23.9835	74.06
0.999	LAVYQAGAR	CSQKCDQNK	2	474.7667	23.9835	527.2262	474.7667	23.9835	527.2262	L	b1	949.42872955603	y8	1	114.0913	47.967	147.1128	114.0913	47.967	147.1128
0.999	LAVYQAGAR	CSQKCDQNK	2	474.7667	23.9835	527.2262	474.7667	23.9835	527.2262	L	b1	949.42872955603	y8	2	57.5493	23.9835	74.06	57.5493	23.9835	74.06
0.999	LAVYQAGAR	CSQKCDQNK	3	316.8469	15.989	351.8199	316.8469	15.989	351.8199	L	b1	949.42872955603	y8	1	114.0913	47.967	147.1128	114.0913	47.967	147.1128
0.999	LAVYQAGAR	CSQKCDQNK	3	316.8469	15.989	351.8199	316.8469	15.989	351.8199	L	b1	949.42872955603	y8	2	57.5493	23.9835	74.06	57.5493	23.9835	74.06
0.999	LAVYQAGAR	CSQKCDQNK	2	474.7667	23.9835	555.737	474.7667	23.9835	555.737	L	b1	949.42872955603	y8	1	114.0913	47.967	147.1128	114.0913	47.967	147.1128
0.999	LAVYQAGAR	CSQKCDQNK	2	474.7667	23.9835	555.737	474.7667	23.9835	555.737	L	b1	949.42872955603	y8	2	57.5493	23.9835	74.06	57.5493	23.9835	74.06
0.999	LAVYQAGAR	CSQKCDQNK	3	316.8469	15.989	370.8271	316.8469	15.989	370.8271	L	b1	949.42872955603	y8	1	114.0913	47.967	147.1128	114.0913	47.967	147.1128
0.999	LAVYQAGAR	CSQKCDQNK	3	316.8469	15.989	370.8271	316.8469	15.989	370.8271	L	b1	949.42872955603	y8	2	57.5493	23.9835	74.06	57.5493	23.9835	74.06
0.999	LAVYQAGAR	CSQKCDQNK	2	474.7667	23.9835	584.2477	474.7667	23.9835	584.2477	L	b1	949.42872955603	y8	1	114.0913	47.967	147.1128	114.0913	47.967	147.1128
0.999	LAVYQAGAR	CSQKCDQNK	2	474.7667	23.9835	584.2477	474.7667	23.9835	584.2477	L	b1	949.42872955603	y8	2	57.5493	23.9835	74.06	57.5493	23.9835	74.06
0.999	LAVYQAGAR	CSQKCDQNK	3	316.8469	15.989	389.8342	316.8469	15.989	389.8342	L	b1	949.42872955603	y8	1	114.0913	47.967	147.1128	114.0913	47.967	147.1128
0.999	LAVYQAGAR	CSQKCDQNK	3	316.8469	15.989	389.8342	316.8469	15.989	389.8342	L	b1	949.42872955603	y8	2	57.5493	23.9835	74.06	57.5493	23.9835	74.06
0.999	LAVYQAGAR	CSQKCDQNK	2	474.7667	23.9835	612.2489	474.7667	23.9835	612.2489	L	b1	949.42872955603	y8	1	114.0913	47.967	147.1128	114.0913	47.967	147.1128
0.999	LAVYQAGAR	CSQKCDQNK	2	474.7667	23.9835	612.2489	474.7667	23.9835	612.2489	L	b1	949.42872955603	y8	2	57.5493	23.9835	74.06	57.5493	23.9835	74.06
0.999	LAVYQAGAR	CSQKCDQNK	3	316.8469	15.989	408.5017	316.8469	15.989	408.5017	L	b1	949.42872955603	y8	1	114.0913	47.967	147.1128	114.0913	47.967	147.1128
0.999	LAVYQAGAR	CSQKCDQNK	3	316.8469	15.989	408.5017	316.8469	15.989	408.5017	L	b1	949.42872955603	y8	2	57.5493	23.9835	74.06	57.5493	23.9835	74.06
0.999	LAVYQAGAR	CSQKCDQNK	2	474.7667	23.9835	640.7596	474.7667	23.9835	640.7596	L	b1	949.42872955603	y8	1	114.0913	47.967	147.1128	114.0913	47.967	147.1128
0.999	LAVYQAGAR	CSQKCDQNK	2	474.7667	23.9835	640.7596	474.7667	23.9835	640.7596	L	b1	949.42872955603	y8	2	57.5493	23.9835	74.06	57.5493	23.9835	74.06
0.999	LAVYQAGAR	CSQKCDQNK	3	316.8469	15.989	427.5088	316.8469	15.989	427.5088	L	b1	949.42872955603	y8	1	114.0913	47.967	147.1128	114.0913	47.967	147.1128
0.999	LAVYQAGAR	CSQKCDQNK	3	316.8469	15.989	427.5088	316.8469	15.989	427.5088	L	b1	949.42872955603	y8	2	57.5493	23.9835	74.06	57.5493	23.9835	74.06
0.999	LAVYQAGAR	CSQKCDQNK	2	474.7667	23.9835	669.2704	474.7667	23.9835	669.2704	L	b1	949.42872955603	y8	1	114.0913	47.967	147.1128	114.0913	47.967	147.1128
0.999	LAVYQAGAR	CSQKCDQNK	2	474.7667	23.9835	669.2704	474.7667	23.9835	669.2704	L	b1	949.42872955603	y8	2	57.5493	23.9835	74.06	57.5493	23.9835	74.06
0.999	LAVYQAGAR	CSQKCDQNK	3	316.8469	15.989	446.516	316.8469	15.989	446.516	L	b1	949.42872955603	y8	1	114.0913	47.967	147.1128	114.0913	47.967	147.1128
0.999	LAVYQAGAR	CSQKCDQNK	3	316.8469	15.989	446.516	316.8469	15.989	446.516	L	b1	949.42872955603	y8	2	57.5493	23.9835	74.06	57.5493	23.9835	74.06
0.999	LAVYQAGAR	CSQKCDQNK	2	474.7667	23.9835	697.2716	474.7667	23.9835	697.2716	L	b1	949.42872955603	y8	1	114.0913	47.967	147.1128	114.0913	47.967	147.1128
0.999	LAVYQAGAR	CSQKCDQNK	2	474.7667	23.9835	697.2716	474.7667	23.9835	697.2716	L	b1	949.42872955603	y8	2	57.5493	23.9835	74.06	57.5493	23.9835	74.06
0.999	LAVYQAGAR	CSQKCDQNK	3	316.8469	15.989	465.1835	316.8469	15.989	465.1835	L	b1	949.42872955603	y8	1	114.0913	47.967	147.1128	114.0913	47.967	147.1128
0.999	LAVYQAGAR	CSQKCDQNK	3	316.8469	15.989	465.1835	316.8469	15.989	465.1835	L	b1	949.42872955603	y8	2	57.5493	23.9835	74.06	57.5493	23.9835	74.06
0.999	LAVYQAGAR	CSQKCDQNK	2	474.7667	23.9835	725.7823	474.7667	23.9835	725.7823	L	b1	949.42872955603	y8	1	114.0913	47.967	147.1128	114.0913	47.967	147.1128
0.999	LAVYQAGAR	CSQKCDQNK	2	474.7667	23.9835	725.7823	474.7667	23.9835	725.7823	L	b1	949.42872955603	y8	2	57.5493	23.9835	74.06	57.5493	23.9835	74.06
0.999	LAVYQAGAR	CSQKCDQNK	3	316.8469	15.989	484.1906	316.8469	15.989	484.1906	L	b1	949.42872955603	y8	1	114.0913	47.967	147.1128	114.0913	47.967	147.1128
0.999	LAVYQAGAR	CSQKCDQNK	3	316.8469	15.989	484.1906	316.8469	15.989	484.1906	L	b1	949.42872955603	y8	2	57.5493	23.9835	74.06	57.5493	23.9835	74.06
0.999	LAVYQAGAR	CSQKCDQNK	2	474.7667	23.9835	754.293	474.7667	23.9835	754.293	L	b1	949.42872955603	y8	1	114.0913	47.967	147.1128	114.0913	47.967	147.1128
0.999	LAVYQAGAR	CSQKCDQNK	2	474.7667	23.9835	754.293	474.7667	23.9835	754.293	L	b1	949.42872955603	y8	2	57.5493	23.9835	74.06	57.5493	23.9835	74.06
0.999	LAVYQAGAR	CSQKCDQNK	3	316.8469	15.989	503.1978	316.8469	15.989	503.1978	L	b1	949.42872955603	y8	1	114.0913	47.967	147.1128	114.0913	47.967	147.1128
0.999	LAVYQAGAR	CSQKCDQNK	3	316.8469	15.989	503.1978	316.8469	15.989	503.1978	L	b1	949.42872955603	y8	2	57.5493	23.9835	74.06	57.5493	23.9835	74.06
0.999	LAVYQAGAR	CSQKCDQNK	2	474.7667	23.9835	527.2262	474.7667	23.9835	527.2262	L	b1	190.04121336427	b2	1	114.0913	47.967	147.1128	114.0913	47.967	147.1128
0.999	LAVYQAGAR	CSQKCDQNK	2	474.7667	23.9835	527.2262	474.7667	23.9835	527.2262	L	b1	190.04121336427	b2	2	57.5493	23.9835	74.06	57.5493	23.9835	74.06
0.999	LAVYQAGAR	CSQKCDQNK	3	316.8469	15.989	351.8199	316.8469	15.989	351.8199	L	b1	190.04121336427	b2	1	114.0913	47.967	147.1128	114.0913	47.967	147.1128
0.999	LAVYQAGAR	CSQKCDQNK	3	316.8469	15.989	351.8199	316.8469	15.989	351.8199	L	b1	190.04121336427	b2	2	57.5493	23.9835	74.06	57.5493	23.9835	74.06
0.999	LAVYQAGAR	CSQKCDQNK	2	474.7667	23.9835	555.737	474.7667	23.9835	555.737	L	b1	190.04121336427	b2	1	114.0913	47.967	147.1128	114.0913	47.967	147.1128
0.999	LAVYQAGAR	CSQKCDQNK	2	474.7667	23.9835	555.737	474.7667	23.9835	555.737	L	b1	190.04121336427	b2	2	57.5493	23.9835	74.06	57.5493	23.9835	74.06
0.999	LAVYQAGAR	CSQKCDQNK	3	316.8469	15.989	370.8271	316.8469	15.989	370.8271	L	b1	190.04121336427	b2	1	114.0913	47.967	147.1128	114.0913	47.967	147.1128
0.999	LAVYQAGAR	CSQKCDQNK	3	316.8469	15.989	370.8271	316.8469	15.989	370.8271	L	b1	190.04121336427	b2	2	57.5493	23.9835	74.06	57.5493	23.9835	74.06
0.999	LAVYQAGAR	CSQKCDQNK	2	474.7667	23.9835	584.2477	474.7667	23.9835	584.2477	L	b1	190.04121336427	b2	1	114.0913	47.967	147.1128	114.0913	47.967	147.1128
0.999	LAVYQAGAR	CSQKCDQNK	2	474.7667	23.9835	584.2477	474.7667	23.9835	584.2477	L	b1	190.04121336427	b2	2	57.5493	23.9835	74.06	57.5493	23.9835	74.06
0.999	LAVYQAGAR	CSQKCDQNK	3	316.8469	15.989	389.8342	316.8469	15.989	389.8342	L	b1	190.04121336427	b2	1	114.0913	47.967	147.1128	114.0913	47.967	147.1128
0.999	LAVYQAGAR	CSQKCDQNK	3	316.8469	15.989	389.8342	316.8469	15.989	389.8342	L	b1	190.04121336427	b2	2	57.5493	23.9835	74.06	57.5493	23.9835	74.06
0.999	LAVYQAGAR	CSQKCDQNK	2	474.7667	23.9835	612.2489	474.7667	23.9835	612.2489	L	b1	190.04121336427	b2	1	114.0913	47.967	147.1128	114.0913	47.967	147.1128
0.999	LAVYQAGAR	CSQKCDQNK	2	474.7667	23.9835	612.2489	474.7667	23.9835	612.2489	L	b1	190.04121336427	b2	2	57.5493	23.9835	74.06	57.5493	23.9835	74.06
0.999	LAVYQAGAR	CSQKCDQNK	3	316.8469	15.989	408.5017	316.8469	15.989	408.5017	L	b1	190.04121336427	b2	1	114.0913	47.967	147.1128	114.0913	47.967	147.1128
0.999	LAVYQAGAR	CSQKCDQNK	3	316.8469	15.989	408.5017	316.8469	15.989	408.5017	L	b1	190.04121336427	b2	2	57.5493	23.9835	74.06	57.5493	23.9835	74.06
0.999	LAVYQAGAR	CSQKCDQNK	2	474.7667	23.9835	640.7596	474.7667	23.9835	640.7596	L	b1	190.04121336427	b2	1	114.0913	47.967	147.1128	114.0913	47.967	147.1128
0.999	LAVYQAGAR	CSQKCDQNK	2	474.7667	23.9835	640.7596	474.7667	23.9835	640.7596	L	b1	190.04121336427	b2	2	57.5493	23.9835	74.06	57.5493	23.9835	74.06
0.999	LAVYQAGAR	CSQKCDQNK	3	316.8469	15.989	427.5088	316.8469	15.989	427.5088	L	b1	190.04121336427	b2	1	114.0913	47.967	147.1128	114.0913	47.967	147.1128
0.999	LAVYQAGAR	CSQKCDQNK	3	316.8469	15.989	427.5088	316.8469	15.989	427.5088	L	b1	190.04121336427	b2	2	57.5493	23.9835	74.06	57.5493	23.9835	74.06
0.999	LAVYQAGAR	CSQKCDQNK	2	474.7667	23.9835	669.2704	474.7667	23.9835	669.2704	L	b1	190.04121336427	b2	1	114.0913	47.967	147.1128	114.0913	47.967	147.1128
0.999	LAVYQAGAR	CSQKCDQNK	2	474.7667	23.9835	669.2704	474.7667	23.9835	669.2704	L	b1	190.04121336427	b2	2	57.5493	23.9835	74.06	57.5493	23.9835	74.06
0.999	LAVYQAGAR	CSQKCDQNK	3	316.8469	15.989	446.516	316.8469	15.989	446.516	L	b1	190.04121336427	b2	1	114.0913	47.967	147.1128	114.0913	47.967	147.1128
0.999	LAVYQAGAR	CSQKCDQNK	3	316.8469	15.989	446.516	316.8469	15.989	446.516	L	b1	190.04121336427	b2	2	57.5493	23.9835	74.06	57.5493	23.9835	74.06
0.999	LAVYQAGAR	CSQKCDQNK	2	474.7667	23.9835	697.2716	474.7667	23.9835	697.2716	L	b1	190.04121336427	b2	1	114.0913	47.967	147.1128	114.0913	47.967	147.1128
0.999	LAVYQAGAR	CSQKCDQNK	2	474.7667	23.9835	697.2716	474.7667	23.9835	697.2716	L	b1	190.04121336427	b2	2	57.5493	23.9835	74.06	57.5493	23.9835	74.06
0.999	LAVYQAGAR	CSQKCDQNK	3	316.8469	15.989	465.1835	316.8469	15.989	465.1835	L	b1	190.04121336427	b2	1	114.0913	47.967	147.1128	114.0913	47.967	147.1128
0.999	LAVYQAGAR	CSQKCDQNK	3	316.8469	15.989	465.1835	316.8469	15.989	465.1835	L	b1	190.04121336427	b2	2	57.5493	23.9835	74.06	57.5493	23.9835	74.06
0.999	LAVYQAGAR	CSQKCDQNK	2	474.7667	23.9835	725.7823	474.7667	23.9835	725.7823	L	b1	190.04121336427	b2	1	114.0913	47.967	147.1128	114.0913	47.967	147.1128
0.999	LAVYQAGAR	CSQKCDQNK	2	474.7667	23.9835	725.7823	474.7667	23.9835	725.7823	L	b1	190.04121336427	b2	2	57.5493	23.9835	74.06	57.5493	23.9835	74.06
0.999	LAVYQAGAR	CSQKCDQNK	3	316.8469	15.989	484.1906	316.8469	15.989	484.1906	L	b1	190.04121336427	b2	1	114.0913	47.967	147.1128	114.0913	47.967	147.1128
0.999	LAVYQAGAR	CSQKCDQNK	3	316.8469	15.989	484.1906	316.8469	15.989	484.1906	L	b1	190.04121336427	b2	2	57.5493	23.9835	74.06	57.5493	23.9835	74.06
0.999	LAVYQAGAR	CSQKCDQNK	2	474.7667	23.9835	754.293	474.7667	23.9835	754.293	L	b1	190.04121336427	b2	1	114.0913	47.967	147.1128	114.0913	47.967	147.1128
0.999	LAVYQAGAR	CSQKCDQNK	2	474.7667	23.9835	754.293	474.7667	23.9835	754.293	L	b1	190.04121336427	b2	2	57.5493	23.9835	74.06	57.5493	23.9835	74.06
0.999	LAVYQAGAR	CSQKCDQNK	3	316.8469	15.989	503.1978	316.8469	15.989	503.1978	L	b1	190.04121336427	b2	1	114.0913	47.967	147.1128	114.0913	47.967	147.1128
0.999	LAVYQAGAR	CSQKCDQNK	3	316.8469	15.989	503.1978	316.8469	15.989	503.1978	L	b1	190.04121336427	b2	2	57.5493	23.9835	74.06	57.5493	23.9835	74.06
0.999	LAVYQAGAR	CSQKCDQNK	2	474.7667	23.9835	527.2262	474.7667	23.9835	527.2262	L	b1	862.39670115131	y7	1	114.0913	47.967	147.1128	114.0913	47.967	147.1128
0.999	LAVYQAGAR	CSQKCDQNK	2	474.7667	23.9835	527.2262	474.7667	23.9835	527.2262	L	b1	862.39670115131	y7	2	57.5493	23.9835	74.06	57.5493	23.9835	74.06
0.999	LAVYQAGAR	CSQKCDQNK	3	316.8469	15.989	351.8199	316.8469	15.989	351.8199	L	b1	862.39670115131	y7	1	114.0913	47.967	147.1128	114.0913	47.967	147.1128
0.999	LAVYQAGAR	CSQKCDQNK	3	316.8469	15.989	351.8199	316.8469	15.989	351.8199	L	b1	862.39670115131	y7	2	57.5493	23.9835	74.06	57.5493	23.9835	74.06
0.999	LAVYQAGAR	CSQKCDQNK	2	474.7667	23.9835	555.737	474.7667	23.9835	555.737	L	b1	862.39670115131	y7	1	114.0913	47.967	147.1128	114.0913	47.967	147.1128
0.999	LAVYQAGAR	CSQKCDQNK	2	474.7667	23.9835	555.737	474.7667	23.9835	555.737	L	b1	862.39670115131	y7	2	57.5493	23.9835	74.06	57.5493	23.9835	74.06
0.999	LAVYQAGAR	CSQKCDQNK	3	316.8469	15.989	370.8271	316.8469	15.989	370.8271	L	b1	862.39670115131	y7	1	114.0913	47.967	147.1128	114.0913	47.967	147.1128
0.999	LAVYQAGAR	CSQKCDQNK	3	316.8469	15.989	370.8271	316.8469	15.989	370.8271	L	b1	862.39670115131	y7	2	57.5493	23.9835	74.06	57.5493	23.9835	74.06
0.999	LAVYQAGAR	CSQKCDQNK	2	474.7667	23.9835	584.2477	474.7667	23.9835	584.2477	L	b1	862.39670115131	y7	1	114.0913	47.967	147.1128	114.0913	47.967	147.1128
0.999	LAVYQAGAR	CSQKCDQNK	2	474.7667	23.9835	584.2477	474.7667	23.9835	584.2477	L	b1	862.39670115131	y7	2	57.5493	23.9835	74.06	57.5493	23.9835	74.06
0.999	LAVYQAGAR	CSQKCDQNK	3	316.8469	15.989	389.8342	316.8469	15.989	389.8342	L	b1	862.39670115131	y7	1	114.0913	47.967	147.1128	114.0913	47.967	147.1128
0.999	LAVYQAGAR	CSQKCDQNK	3	316.8469	15.989	389.8342	316.8469	15.989	389.8342	L	b1	862.39670115131	y7	2	57.5493	23.9835	74.06	57.5493	23.9835	74.06
0.999	LAVYQAGAR	CSQKCDQNK	2	474.7667	23.9835	612.2489	474.7667	23.9835	612.2489	L	b1	862.39670115131	y7	1	114.0913	47.967	147.1128	114.0913	47.967	147.1128
0.999	LAVYQAGAR	CSQKCDQNK	2	474.7667	23.9835	612.2489	474.7667	23.9835	612.2489	L	b1	862.39670115131	y7	2	57.5493	23.9835	74.06	57.5493	23.9835	74.06
0.999	LAVYQAGAR	CSQKCDQNK	3	316.8469	15.989	408.5017	316.8469	15.989	408.5017	L	b1	862.39670115131	y7	1	114.0913	47.967	147.1128	114.0913	47.967	147.1128
0.999	LAVYQAGAR	CSQKCDQNK	3	316.8469	15.989	408.5017	316.8469	15.989	408.5017	L	b1	862.39670115131	y7	2	57.5493	23.9835	74.06	57.5493	23.9835	74.06
0.999	LAVYQAGAR	CSQKCDQNK	2	474.7667	23.9835	640.7596	474.7667	23.9835	640.7596	L	b1	862.39670115131	y7	1	114.0913	47.967	147.1128	114.0913	47.967	147.1128
0.999	LAVYQAGAR	CSQKCDQNK	2	474.7667	23.9835	640.7596	474.7667	23.9835	640.7596	L	b1	862.39670115131	y7	2	57.5493	23.9835	74.06	57.5493	23.9835	74.06
0.999	LAVYQAGAR	CSQKCDQNK	3	316.8469	15.989	427.5088	316.8469	15.989	427.5088	L	b1	862.39670115131	y7	1	114.0913	47.967	147.1128	114.0913	47.967	147.1128
0.999	LAVYQAGAR	CSQKCDQNK	3	316.8469	15.989	427.5088	316.8469	15.989	427.5088	L	b1	862.39670115131	y7	2	57.5493	23.9835	74.06	57.5493	23.9835	74.06
0.999	LAVYQAGAR	CSQKCDQNK	2	474.7667	23.9835	669.2704	474.7667	23.9835	669.2704	L	b1	862.39670115131	y7	1	114.0913	47.967	147.1128	114.0913	47.967	147.1128
0.999	LAVYQAGAR	CSQKCDQNK	2	474.7667	23.9835	669.2704	474.7667	23.9835	669.2704	L	b1	862.39670115131	y7	2	57.5493	23.9835	74.06	57.5493	23.9835	74.06
0.999	LAVYQAGAR	CSQKCDQNK	3	316.8469	15.989	446.516	316.8469	15.989	446.516	L	b1	862.39670115131	y7	1	114.0913	47.967	147.1128	114.0913	47.967	147.1128
0.999	LAVYQAGAR	CSQKCDQNK	3	316.8469	15.989	446.516	316.8469	15.989	446.516	L	b1	862.39670115131	y7	2	57.5493	23.9835	74.06	57.5493	23.9835	74.06
0.999	LAVYQAGAR	CSQKCDQNK	2	474.7667	23.9835	697.2716	474.7667	23.9835	697.2716	L	b1	862.39670115131	y7	1	114.0913	47.967	147.1128	114.0913	47.967	147.1128
0.999	LAVYQAGAR	CSQKCDQNK	2	474.7667	23.9835	697.2716	474.7667	23.9835	697.2716	L	b1	862.39670115131	y7	2	57.5493	23.9835	74.06	57.5493	23.9835	74.06
0.999	LAVYQAGAR	CSQKCDQNK	3	316.8469	15.989	465.1835	316.8469	15.989	465.1835	L	b1	862.39670115131	y7	1	114.0913	47.967	147.1128	114.0913	47.967	147.1128
0.999	LAVYQAGAR	CSQKCDQNK	3	316.8469	15.989	465.1835	316.8469	15.989	465.1835	L	b1	862.39670115131	y7	2	57.5493	23.9835	74.06	57.5493	23.9835	74.06
0.999	LAVYQAGAR	CSQKCDQNK	2	474.7667	23.9835	725.7823	474.7667	23.9835	725.7823	L	b1	862.39670115131	y7	1	114.0913	47.967	147.1128	114.0913	47.967	147.1128
0.999	LAVYQAGAR	CSQKCDQNK	2	474.7667	23.9835	725.7823	474.7667	23.9835	725.7823	L	b1	862.39670115131	y7	2	57.5493	23.9835	74.06	57.5493	23.9835	74.06
0.999	LAVYQAGAR	CSQKCDQNK	3	316.8469	15.989	484.1906	316.8469	15.989	484.1906	L	b1	862.39670115131	y7	1	114.0913	47.967	147.1128	114.0913	47.967	147.1128
0.999	LAVYQAGAR	CSQKCDQNK	3	316.8469	15.989	484.1906	316.8469	15.989	484.1906	L	b1	862.39670115131	y7	2	57.5493	23.9835	74.06	57.5493	23.9835	74.06
0.999	LAVYQAGAR	CSQKCDQNK	2	474.7667	23.9835	754.293	474.7667	23.9835	754.293	L	b1	862.39670115131	y7	1	114.0913	47.967	147.1128	114.0913	47.967	147.1128
0.999	LAVYQAGAR	CSQKCDQNK	2	474.7667	23.9835	754.293	474.7667	23.9835	754.293	L	b1	862.39670115131	y7	2	57.5493	23.9835	74.06	57.5493	23.9835	74.06
0.999	LAVYQAGAR	CSQKCDQNK	3	316.8469	15.989	503.1978	316.8469	15.989	503.1978	L	b1	862.39670115131	y7	1	114.0913	47.967	147.1128	114.0913	47.967	147.1128
0.999	LAVYQAGAR	CSQKCDQNK	3	316.8469	15.989	503.1978	316.8469	15.989	503.1978	L	b1	862.39670115131	y7	2	57.5493	23.9835	74.06	57.5493	23.9835	74.06
0.999	LAVYQAGAR	CSQKCDQNK	2	474.7667	23.9835	527.2262	474.7667	23.9835	527.2262	L	b1	318.09979087011	b3	1	114.0913	47.967	147.1128	114.0913	47.967	147.1128
0.999	LAVYQAGAR	CSQKCDQNK	2	474.7667	23.9835	527.2262	474.7667	23.9835	527.2262	L	b1	318.09979087011	b3	2	57.5493	23.9835	74.06	57.5493	23.9835	74.06
0.999	LAVYQAGAR	CSQKCDQNK	3	316.8469	15.989	351.8199	316.8469	15.989	351.8199	L	b1	318.09979087011	b3	1	114.0913	47.967	147.1128	114.0913	47.967	147.1128
0.999	LAVYQAGAR	CSQKCDQNK	3	316.8469	15.989	351.8199	316.8469	15.989	351.8199	L	b1	318.09979087011	b3	2	57.5493	23.9835	74.06	57.5493	23.9835	74.06
0.999	LAVYQAGAR	CSQKCDQNK	2	474.7667	23.9835	555.737	474.7667	23.9835	555.737	L	b1	318.09979087011	b3	1	114.0913	47.967	147.1128	114.0913	47.967	147.1128
0.999	LAVYQAGAR	CSQKCDQNK	2	474.7667	23.9835	555.737	474.7667	23.9835	555.737	L	b1	318.09979087011	b3	2	57.5493	23.9835	74.06	57.5493	23.9835	74.06
0.999	LAVYQAGAR	CSQKCDQNK	3	316.8469	15.989	370.8271	316.8469	15.989	370.8271	L	b1	318.09979087011	b3	1	114.0913	47.967	147.1128	114.0913	47.967	147.1128
0.999	LAVYQAGAR	CSQKCDQNK	3	316.8469	15.989	370.8271	316.8469	15.989	370.8271	L	b1	318.09979087011	b3	2	57.5493	23.9835	74.06	57.5493	23.9835	74.06
0.999	LAVYQAGAR	CSQKCDQNK	2	474.7667	23.9835	584.2477	474.7667	23.9835	584.2477	L	b1	318.09979087011	b3	1	114.0913	47.967	147.1128	114.0913	47.967	147.1128
0.999	LAVYQAGAR	CSQKCDQNK	2	474.7667	23.9835	584.2477	474.7667	23.9835	584.2477	L	b1	318.09979087011	b3	2	57.5493	23.9835	74.06	57.5493	23.9835	74.06
0.999	LAVYQAGAR	CSQKCDQNK	3	316.8469	15.989	389.8342	316.8469	15.989	389.8342	L	b1	318.09979087011	b3	1	114.0913	47.967	147.1128	114.0913	47.967	147.1128
0.999	LAVYQAGAR	CSQKCDQNK	3	316.8469	15.989	389.8342	316.8469	15.989	389.8342	L	b1	318.09979087011	b3	2	57.5493	23.9835	74.06	57.5493	23.9835	74.06
0.999	LAVYQAGAR	CSQKCDQNK	2	474.7667	23.9835	612.2489	474.7667	23.9835	612.2489	L	b1	318.09979087011	b3	1	114.0913	47.967	147.1128	114.0913	47.967	147.1128
0.999	LAVYQAGAR	CSQKCDQNK	2	474.7667	23.9835	612.2489	474.7667	23.9835	612.2489	L	b1	318.09979087011	b3	2	57.5493	23.9835	74.06	57.5493	23.9835	74.06
0.999	LAVYQAGAR	CSQKCDQNK	3	316.8469	15.989	408.5017	316.8469	15.989	408.5017	L	b1	318.09979087011	b3	1	114.0913	47.967	147.1128	114.0913	47.967	147.1128
0.999	LAVYQAGAR	CSQKCDQNK	3	316.8469	15.989	408.5017	316.8469	15.989	408.5017	L	b1	318.09979087011	b3	2	57.5493	23.9835	74.06	57.5493	23.9835	74.06
0.999	LAVYQAGAR	CSQKCDQNK	2	474.7667	23.9835	640.7596	474.7667	23.9835	640.7596	L	b1	318.09979087011	b3	1	114.0913	47.967	147.1128	114.0913	47.967	147.1128
0.999	LAVYQAGAR	CSQKCDQNK	2	474.7667	23.9835	640.7596	474.7667	23.9835	640.7596	L	b1	318.09979087011	b3	2	57.5493	23.9835	74.06	57.5493	23.9835	74.06
0.999	LAVYQAGAR	CSQKCDQNK	3	316.8469	15.989	427.5088	316.8469	15.989	427.5088	L	b1	318.09979087011	b3	1	114.0913	47.967	147.1128	114.0913	47.967	147.1128
0.999	LAVYQAGAR	CSQKCDQNK	3	316.8469	15.989	427.5088	316.8469	15.989	427.5088	L	b1	318.09979087011	b3	2	57.5493	23.9835	74.06	57.5493	23.9835	74.06
0.999	LAVYQAGAR	CSQKCDQNK	2	474.7667	23.9835	669.2704	474.7667	23.9835	669.2704	L	b1	318.09979087011	b3	1	114.0913	47.967	147.1128	114.0913	47.967	147.1128
0.999	LAVYQAGAR	CSQKCDQNK	2	474.7667	23.9835	669.2704	474.7667	23.9835	669.2704	L	b1	318.09979087011	b3	2	57.5493	23.9835	74.06	57.5493	23.9835	74.06
0.999	LAVYQAGAR	CSQKCDQNK	3	316.8469	15.989	446.516	316.8469	15.989	446.516	L	b1	318.09979087011	b3	1	114.0913	47.967	147.1128	114.0913	47.967	147.1128
0.999	LAVYQAGAR	CSQKCDQNK	3	316.8469	15.989	446.516	316.8469	15.989	446.516	L	b1	318.09979087011	b3	2	57.5493	23.9835	74.06	57.5493	23.9835	74.06
0.999	LAVYQAGAR	CSQKCDQNK	2	474.7667	23.9835	697.2716	474.7667	23.9835	697.2716	L	b1	318.09979087011	b3	1	114.0913	47.967	147.1128	114.0913	47.967	147.1128
0.999	LAVYQAGAR	CSQKCDQNK	2	474.7667	23.9835	697.2716	474.7667	23.9835	697.2716	L	b1	318.09979087011	b3	2	57.5493	23.9835	74.06	57.5493	23.9835	74.06
0.999	LAVYQAGAR	CSQKCDQNK	3	316.8469	15.989	465.1835	316.8469	15.989	465.1835	L	b1	318.09979087011	b3	1	114.0913	47.967	147.1128	114.0913	47.967	147.1128
0.999	LAVYQAGAR	CSQKCDQNK	3	316.8469	15.989	465.1835	316.8469	15.989	465.1835	L	b1	318.09979087011	b3	2	57.5493	23.9835	74.06	57.5493	23.9835	74.06
0.999	LAVYQAGAR	CSQKCDQNK	2	474.7667	23.9835	725.7823	474.7667	23.9835	725.7823	L	b1	318.09979087011	b3	1	114.0913	47.967	147.1128	114.0913	47.967	147.1128
0.999	LAVYQAGAR	CSQKCDQNK	2	474.7667	23.9835	725.7823	474.7667	23.9835	725.7823	L	b1	318.09979087011	b3	2	57.5493	23.9835	74.06	57.5493	23.9835	74.06
0.999	LAVYQAGAR	CSQKCDQNK	3	316.8469	15.989	484.1906	316.8469	15.989	484.1906	L	b1	318.09979087011	b3	1	114.0913	47.967	147.1128	114.0913	47.967	147.1128
0.999	LAVYQAGAR	CSQKCDQNK	3	316.8469	15.989	484.1906	316.8469	15.989	484.1906	L	b1	318.09979087011	b3	2	57.5493	23.9835	74.06	57.5493	23.9835	74.06
0.999	LAVYQAGAR	CSQKCDQNK	2	474.7667	23.9835	754.293	474.7667	23.9835	754.293	L	b1	318.09979087011	b3	1	114.0913	47.967	147.1128	114.0913	47.967	147.1128
0.999	LAVYQAGAR	CSQKCDQNK	2	474.7667	23.9835	754.293	474.7667	23.9835	754.293	L	b1	318.09979087011	b3	2	57.5493	23.9835	74.06	57.5493	23.9835	74.06
0.999	LAVYQAGAR	CSQKCDQNK	3	316.8469	15.989	503.1978	316.8469	15.989	503.1978	L	b1	318.09979087011	b3	1	114.0913	47.967	147.1128	114.0913	47.967	147.1128
0.999	LAVYQAGAR	CSQKCDQNK	3	316.8469	15.989	503.1978	316.8469	15.989	503.1978	L	b1	318.09979087011	b3	2	57.5493	23.9835	74.06	57.5493	23.9835	74.06
0.999	LAVYQAGAR	CSQKCDQNK	2	474.7667	23.9835	527.2262	474.7667	23.9835	527.2262	L	b1	734.33812364547	y6	1	114.0913	47.967	147.1128	114.0913	47.967	147.1128
0.999	LAVYQAGAR	CSQKCDQNK	2	474.7667	23.9835	527.2262	474.7667	23.9835	527.2262	L	b1	734.33812364547	y6	2	57.5493	23.9835	74.06	57.5493	23.9835	74.06
0.999	LAVYQAGAR	CSQKCDQNK	3	316.8469	15.989	351.8199	316.8469	15.989	351.8199	L	b1	734.33812364547	y6	1	114.0913	47.967	147.1128	114.0913	47.967	147.1128
0.999	LAVYQAGAR	CSQKCDQNK	3	316.8469	15.989	351.8199	316.8469	15.989	351.8199	L	b1	734.33812364547	y6	2	57.5493	23.9835	74.06	57.5493	23.9835	74.06
0.999	LAVYQAGAR	CSQKCDQNK	2	474.7667	23.9835	555.737	474.7667	23.9835	555.737	L	b1	734.33812364547	y6	1	114.0913	47.967	147.1128	114.0913	47.967	147.1128
0.999	LAVYQAGAR	CSQKCDQNK	2	474.7667	23.9835	555.737	474.7667	23.9835	555.737	L	b1	734.33812364547	y6	2	57.5493	23.9835	74.06	57.5493	23.9835	74.06
0.999	LAVYQAGAR	CSQKCDQNK	3	316.8469	15.989	370.8271	316.8469	15.989	370.8271	L	b1	734.33812364547	y6	1	114.0913	47.967	147.1128	114.0913	47.967	147.1128
0.999	LAVYQAGAR	CSQKCDQNK	3	316.8469	15.989	370.8271	316.8469	15.989	370.8271	L	b1	734.33812364547	y6	2	57.5493	23.9835	74.06	57.5493	23.9835	74.06
0.999	LAVYQAGAR	CSQKCDQNK	2	474.7667	23.9835	584.2477	474.7667	23.9835	584.2477	L	b1	734.33812364547	y6	1	114.0913	47.967	147.1128	114.0913	47.967	147.1128
0.999	LAVYQAGAR	CSQKCDQNK	2	474.7667	23.9835	584.2477	474.7667	23.9835	584.2477	L	b1	734.33812364547	y6	2	57.5493	23.9835	74.06	57.5493	23.9835	74.06
0.999	LAVYQAGAR	CSQKCDQNK	3	316.8469	15.989	389.8342	316.8469	15.989	389.8342	L	b1	734.33812364547	y6	1	114.0913	47.967	147.1128	114.0913	47.967	147.1128
0.999	LAVYQAGAR	CSQKCDQNK	3	316.8469	15.989	389.8342	316.8469	15.989	389.8342	L	b1	734.33812364547	y6	2	57.5493	23.9835	74.06	57.5493	23.9835	74.06
0.999	LAVYQAGAR	CSQKCDQNK	2	474.7667	23.9835	612.2489	474.7667	23.9835	612.2489	L	b1	734.33812364547	y6	1	114.0913	47.967	147.1128	114.0913	47.967	147.1128
0.999	LAVYQAGAR	CSQKCDQNK	2	474.7667	23.9835	612.2489	474.7667	23.9835	612.2489	L	b1	734.33812364547	y6	2	57.5493	23.9835	74.06	57.5493	23.9835	74.06
0.999	LAVYQAGAR	CSQKCDQNK	3	316.8469	15.989	408.5017	316.8469	15.989	408.5017	L	b1	734.33812364547	y6	1	114.0913	47.967	147.1128	114.0913	47.967	147.1128
0.999	LAVYQAGAR	CSQKCDQNK	3	316.8469	15.989	408.5017	316.8469	15.989	408.5017	L	b1	734.33812364547	y6	2	57.5493	23.9835	74.06	57.5493	23.9835	74.06
0.999	LAVYQAGAR	CSQKCDQNK	2	474.7667	23.9835	640.7596	474.7667	23.9835	640.7596	L	b1	734.33812364547	y6	1	114.0913	47.967	147.1128	114.0913	47.967	147.1128
0.999	LAVYQAGAR	CSQKCDQNK	2	474.7667	23.9835	640.7596	474.7667	23.9835	640.7596	L	b1	734.33812364547	y6	2	57.5493	23.9835	74.06	57.5493	23.9835	74.06
0.999	LAVYQAGAR	CSQKCDQNK	3	316.8469	15.989	427.5088	316.8469	15.989	427.5088	L	b1	734.33812364547	y6	1	114.0913	47.967	147.1128	114.0913	47.967	147.1128
0.999	LAVYQAGAR	CSQKCDQNK	3	316.8469	15.989	427.5088	316.8469	15.989	427.5088	L	b1	734.33812364547	y6	2	57.5493	23.9835	74.06	57.5493	23.9835	74.06
0.999	LAVYQAGAR	CSQKCDQNK	2	474.7667	23.9835	669.2704	474.7667	23.9835	669.2704	L	b1	734.33812364547	y6	1	114.0913	47.967	147.1128	114.0913	47.967	147.1128
0.999	LAVYQAGAR	CSQKCDQNK	2	474.7667	23.9835	669.2704	474.7667	23.9835	669.2704	L	b1	734.33812364547	y6	2	57.5493	23.9835	74.06	57.5493	23.9835	74.06
0.999	LAVYQAGAR	CSQKCDQNK	3	316.8469	15.989	446.516	316.8469	15.989	446.516	L	b1	734.33812364547	y6	1	114.0913	47.967	147.1128	114.0913	47.967	147.1128
0.999	LAVYQAGAR	CSQKCDQNK	3	316.8469	15.989	446.516	316.8469	15.989	446.516	L	b1	734.33812364547	y6	2	57.5493	23.9835	74.06	57.5493	23.9835	74.06
0.999	LAVYQAGAR	CSQKCDQNK	2	474.7667	23.9835	697.2716	474.7667	23.9835	697.2716	L	b1	734.33812364547	y6	1	114.0913	47.967	147.1128	114.0913	47.967	147.1128
0.999	LAVYQAGAR	CSQKCDQNK	2	474.7667	23.9835	697.2716	474.7667	23.9835	697.2716	L	b1	734.33812364547	y6	2	57.5493	23.9835	74.06	57.5493	23.9835	74.06
0.999	LAVYQAGAR	CSQKCDQNK	3	316.8469	15.989	465.1835	316.8469	15.989	465.1835	L	b1	734.33812364547	y6	1	114.0913	47.967	147.1128	114.0913	47.967	147.1128
0.999	LAVYQAGAR	CSQKCDQNK	3	316.8469	15.989	465.1835	316.8469	15.989	465.1835	L	b1	734.33812364547	y6	2	57.5493	23.9835	74.06	57.5493	23.9835	74.06
0.999	LAVYQAGAR	CSQKCDQNK	2	474.7667	23.9835	725.7823	474.7667	23.9835	725.7823	L	b1	734.33812364547	y6	1	114.0913	47.967	147.1128	114.0913	47.967	147.1128
0.999	LAVYQAGAR	CSQKCDQNK	2	474.7667	23.9835	725.7823	474.7667	23.9835	725.7823	L	b1	734.33812364547	y6	2	57.5493	23.9835	74.06	57.5493	23.9835	74.06
0.999	LAVYQAGAR	CSQKCDQNK	3	316.8469	15.989	484.1906	316.8469	15.989	484.1906	L	b1	734.33812364547	y6	1	114.0913	47.967	147.1128	114.0913	47.967	147.1128
0.999	LAVYQAGAR	CSQKCDQNK	3	316.8469	15.989	484.1906	316.8469	15.989	484.1906	L	b1	734.33812364547	y6	2	57.5493	23.9835	74.06	57.5493	23.9835	74.06
0.999	LAVYQAGAR	CSQKCDQNK	2	474.7667	23.9835	754.293	474.7667	23.9835	754.293	L	b1	734.33812364547	y6	1	114.0913	47.967	147.1128	114.0913	47.967	147.1128
0.999	LAVYQAGAR	CSQKCDQNK	2	474.7667	23.9835	754.293	474.7667	23.9835	754.293	L	b1	734.33812364547	y6	2	57.5493	23.9835	74.06	57.5493	23.9835	74.06
0.999	LAVYQAGAR	CSQKCDQNK	3	316.8469	15.989	503.1978	316.8469	15.989	503.1978	L	b1	734.33812364547	y6	1	114.0913	47.967	147.1128	114.0913	47.967	147.1128
0.999	LAVYQAGAR	CSQKCDQNK	3	316.8469	15.989	503.1978	316.8469	15.989	503.1978	L	b1	734.33812364547	y6	2	57.5493	23.9835	74.06	57.5493	23.9835	74.06
0.999	LAVYQAGAR	CSQKCDQNK	2	474.7667	23.9835	527.2262	474.7667	23.9835	527.2262	L	b1	446.1947538853	b4	1	114.0913	47.967	147.1128	114.0913	47.967	147.1128
0.999	LAVYQAGAR	CSQKCDQNK	2	474.7667	23.9835	527.2262	474.7667	23.9835	527.2262	L	b1	446.1947538853	b4	2	57.5493	23.9835	74.06	57.5493	23.9835	74.06
0.999	LAVYQAGAR	CSQKCDQNK	3	316.8469	15.989	351.8199	316.8469	15.989	351.8199	L	b1	446.1947538853	b4	1	114.0913	47.967	147.1128	114.0913	47.967	147.1128
0.999	LAVYQAGAR	CSQKCDQNK	3	316.8469	15.989	351.8199	316.8469	15.989	351.8199	L	b1	446.1947538853	b4	2	57.5493	23.9835	74.06	57.5493	23.9835	74.06
0.999	LAVYQAGAR	CSQKCDQNK	2	474.7667	23.9835	555.737	474.7667	23.9835	555.737	L	b1	446.1947538853	b4	1	114.0913	47.967	147.1128	114.0913	47.967	147.1128
0.999	LAVYQAGAR	CSQKCDQNK	2	474.7667	23.9835	555.737	474.7667	23.9835	555.737	L	b1	446.1947538853	b4	2	57.5493	23.9835	74.06	57.5493	23.9835	74.06
0.999	LAVYQAGAR	CSQKCDQNK	3	316.8469	15.989	370.8271	316.8469	15.989	370.8271	L	b1	446.1947538853	b4	1	114.0913	47.967	147.1128	114.0913	47.967	147.1128
0.999	LAVYQAGAR	CSQKCDQNK	3	316.8469	15.989	370.8271	316.8469	15.989	370.8271	L	b1	446.1947538853	b4	2	57.5493	23.9835	74.06	57.5493	23.9835	74.06
0.999	LAVYQAGAR	CSQKCDQNK	2	474.7667	23.9835	584.2477	474.7667	23.9835	584.2477	L	b1	446.1947538853	b4	1	114.0913	47.967	147.1128	114.0913	47.967	147.1128
0.999	LAVYQAGAR	CSQKCDQNK	2	474.7667	23.9835	584.2477	474.7667	23.9835	584.2477	L	b1	446.1947538853	b4	2	57.5493	23.9835	74.06	57.5493	23.9835	74.06
0.999	LAVYQAGAR	CSQKCDQNK	3	316.8469	15.989	389.8342	316.8469	15.989	389.8342	L	b1	446.1947538853	b4	1	114.0913	47.967	147.1128	114.0913	47.967	147.1128
0.999	LAVYQAGAR	CSQKCDQNK	3	316.8469	15.989	389.8342	316.8469	15.989	389.8342	L	b1	446.1947538853	b4	2	57.5493	23.9835	74.06	57.5493	23.9835	74.06
0.999	LAVYQAGAR	CSQKCDQNK	2	474.7667	23.9835	612.2489	474.7667	23.9835	612.2489	L	b1	446.1947538853	b4	1	114.0913	47.967	147.1128	114.0913	47.967	147.1128
0.999	LAVYQAGAR	CSQKCDQNK	2	474.7667	23.9835	612.2489	474.7667	23.9835	612.2489	L	b1	446.1947538853	b4	2	57.5493	23.9835	74.06	57.5493	23.9835	74.06
0.999	LAVYQAGAR	CSQKCDQNK	3	316.8469	15.989	408.5017	316.8469	15.989	408.5017	L	b1	446.1947538853	b4	1	114.0913	47.967	147.1128	114.0913	47.967	147.1128
0.999	LAVYQAGAR	CSQKCDQNK	3	316.8469	15.989	408.5017	316.8469	15.989	408.5017	L	b1	446.1947538853	b4	2	57.5493	23.9835	74.06	57.5493	23.9835	74.06
0.999	LAVYQAGAR	CSQKCDQNK	2	474.7667	23.9835	640.7596	474.7667	23.9835	640.7596	L	b1	446.1947538853	b4	1	114.0913	47.967	147.1128	114.0913	47.967	147.1128
0.999	LAVYQAGAR	CSQKCDQNK	2	474.7667	23.9835	640.7596	474.7667	23.9835	640.7596	L	b1	446.1947538853	b4	2	57.5493	23.9835	74.06	57.5493	23.9835	74.06
0.999	LAVYQAGAR	CSQKCDQNK	3	316.8469	15.989	427.5088	316.8469	15.989	427.5088	L	b1	446.1947538853	b4	1	114.0913	47.967	147.1128	114.0913	47.967	147.1128
0.999	LAVYQAGAR	CSQKCDQNK	3	316.8469	15.989	427.5088	316.8469	15.989	427.5088	L	b1	446.1947538853	b4	2	57.5493	23.9835	74.06	57.5493	23.9835	74.06
0.999	LAVYQAGAR	CSQKCDQNK	2	474.7667	23.9835	669.2704	474.7667	23.9835	669.2704	L	b1	446.1947538853	b4	1	114.0913	47.967	147.1128	114.0913	47.967	147.1128
0.999	LAVYQAGAR	CSQKCDQNK	2	474.7667	23.9835	669.2704	474.7667	23.9835	669.2704	L	b1	446.1947538853	b4	2	57.5493	23.9835	74.06	57.5493	23.9835	74.06
0.999	LAVYQAGAR	CSQKCDQNK	3	316.8469	15.989	446.516	316.8469	15.989	446.516	L	b1	446.1947538853	b4	1	114.0913	47.967	147.1128	114.0913	47.967	147.1128
0.999	LAVYQAGAR	CSQKCDQNK	3	316.8469	15.989	446.516	316.8469	15.989	446.516	L	b1	446.1947538853	b4	2	57.5493	23.9835	74.06	57.5493	23.9835	74.06
0.999	LAVYQAGAR	CSQKCDQNK	2	474.7667	23.9835	697.2716	474.7667	23.9835	697.2716	L	b1	446.1947538853	b4	1	114.0913	47.967	147.1128	114.0913	47.967	147.1128
0.999	LAVYQAGAR	CSQKCDQNK	2	474.7667	23.9835	697.2716	474.7667	23.9835	697.2716	L	b1	446.1947538853	b4	2	57.5493	23.9835	74.06	57.5493	23.9835	74.06
0.999	LAVYQAGAR	CSQKCDQNK	3	316.8469	15.989	465.1835	316.8469	15.989	465.1835	L	b1	446.1947538853	b4	1	114.0913	47.967	147.1128	114.0913	47.967	147.1128
0.999	LAVYQAGAR	CSQKCDQNK	3	316.8469	15.989	465.1835	316.8469	15.989	465.1835	L	b1	446.1947538853	b4	2	57.5493	23.9835	74.06	57.5493	23.9835	74.06
0.999	LAVYQAGAR	CSQKCDQNK	2	474.7667	23.9835	725.7823	474.7667	23.9835	725.7823	L	b1	446.1947538853	b4	1	114.0913	47.967	147.1128	114.0913	47.967	147.1128
0.999	LAVYQAGAR	CSQKCDQNK	2	474.7667	23.9835	725.7823	474.7667	23.9835	725.7823	L	b1	446.1947538853	b4	2	57.5493	23.9835	74.06	57.5493	23.9835	74.06
0.999	LAVYQAGAR	CSQKCDQNK	3	316.8469	15.989	484.1906	316.8469	15.989	484.1906	L	b1	446.1947538853	b4	1	114.0913	47.967	147.1128	114.0913	47.967	147.1128
0.999	LAVYQAGAR	CSQKCDQNK	3	316.8469	15.989	484.1906	316.8469	15.989	484.1906	L	b1	446.1947538853	b4	2	57.5493	23.9835	74.06	57.5493	23.9835	74.06
0.999	LAVYQAGAR	CSQKCDQNK	2	474.7667	23.9835	754.293	474.7667	23.9835	754.293	L	b1	446.1947538853	b4	1	114.0913	47.967	147.1128	114.0913	47.967	147.1128
0.999	LAVYQAGAR	CSQKCDQNK	2	474.7667	23.9835	754.293	474.7667	23.9835	754.293	L	b1	446.1947538853	b4	2	57.5493	23.9835	74.06	57.5493	23.9835	74.06
0.999	LAVYQAGAR	CSQKCDQNK	3	316.8469	15.989	503.1978	316.8469	15.989	503.1978	L	b1	446.1947538853	b4	1	114.0913	47.967	147.1128	114.0913	47.967	147.1128
0.999	LAVYQAGAR	CSQKCDQNK	3	316.8469	15.989	503.1978	316.8469	15.989	503.1978	L	b1	446.1947538853	b4	2	57.5493	23.9835	74.06	57.5493	23.9835	74.06
0.999	LAVYQAGAR	CSQKCDQNK	2	474.7667	23.9835	527.2262	474.7667	23.9835	527.2262	L	b1	606.24316063028	y5	1	114.0913	47.967	147.1128	114.0913	47.967	147.1128
0.999	LAVYQAGAR	CSQKCDQNK	2	474.7667	23.9835	527.2262	474.7667	23.9835	527.2262	L	b1	606.24316063028	y5	2	57.5493	23.9835	74.06	57.5493	23.9835	74.06
0.999	LAVYQAGAR	CSQKCDQNK	3	316.8469	15.989	351.8199	316.8469	15.989	351.8199	L	b1	606.24316063028	y5	1	114.0913	47.967	147.1128	114.0913	47.967	147.1128
0.999	LAVYQAGAR	CSQKCDQNK	3	316.8469	15.989	351.8199	316.8469	15.989	351.8199	L	b1	606.24316063028	y5	2	57.5493	23.9835	74.06	57.5493	23.9835	74.06
0.999	LAVYQAGAR	CSQKCDQNK	2	474.7667	23.9835	555.737	474.7667	23.9835	555.737	L	b1	606.24316063028	y5	1	114.0913	47.967	147.1128	114.0913	47.967	147.1128
0.999	LAVYQAGAR	CSQKCDQNK	2	474.7667	23.9835	555.737	474.7667	23.9835	555.737	L	b1	606.24316063028	y5	2	57.5493	23.9835	74.06	57.5493	23.9835	74.06
0.999	LAVYQAGAR	CSQKCDQNK	3	316.8469	15.989	370.8271	316.8469	15.989	370.8271	L	b1	606.24316063028	y5	1	114.0913	47.967	147.1128	114.0913	47.967	147.1128
0.999	LAVYQAGAR	CSQKCDQNK	3	316.8469	15.989	370.8271	316.8469	15.989	370.8271	L	b1	606.24316063028	y5	2	57.5493	23.9835	74.06	57.5493	23.9835	74.06
0.999	LAVYQAGAR	CSQKCDQNK	2	474.7667	23.9835	584.2477	474.7667	23.9835	584.2477	L	b1	606.24316063028	y5	1	114.0913	47.967	147.1128	114.0913	47.967	147.1128
0.999	LAVYQAGAR	CSQKCDQNK	2	474.7667	23.9835	584.2477	474.7667	23.9835	584.2477	L	b1	606.24316063028	y5	2	57.5493	23.9835	74.06	57.5493	23.9835	74.06
0.999	LAVYQAGAR	CSQKCDQNK	3	316.8469	15.989	389.8342	316.8469	15.989	389.8342	L	b1	606.24316063028	y5	1	114.0913	47.967	147.1128	114.0913	47.967	147.1128
0.999	LAVYQAGAR	CSQKCDQNK	3	316.8469	15.989	389.8342	316.8469	15.989	389.8342	L	b1	606.24316063028	y5	2	57.5493	23.9835	74.06	57.5493	23.9835	74.06
0.999	LAVYQAGAR	CSQKCDQNK	2	474.7667	23.9835	612.2489	474.7667	23.9835	612.2489	L	b1	606.24316063028	y5	1	114.0913	47.967	147.1128	114.0913	47.967	147.1128
0.999	LAVYQAGAR	CSQKCDQNK	2	474.7667	23.9835	612.2489	474.7667	23.9835	612.2489	L	b1	606.24316063028	y5	2	57.5493	23.9835	74.06	57.5493	23.9835	74.06
0.999	LAVYQAGAR	CSQKCDQNK	3	316.8469	15.989	408.5017	316.8469	15.989	408.5017	L	b1	606.24316063028	y5	1	114.0913	47.967	147.1128	114.0913	47.967	147.1128
0.999	LAVYQAGAR	CSQKCDQNK	3	316.8469	15.989	408.5017	316.8469	15.989	408.5017	L	b1	606.24316063028	y5	2	57.5493	23.9835	74.06	57.5493	23.9835	74.06
0.999	LAVYQAGAR	CSQKCDQNK	2	474.7667	23.9835	640.7596	474.7667	23.9835	640.7596	L	b1	606.24316063028	y5	1	114.0913	47.967	147.1128	114.0913	47.967	147.1128
0.999	LAVYQAGAR	CSQKCDQNK	2	474.7667	23.9835	640.7596	474.7667	23.9835	640.7596	L	b1	606.24316063028	y5	2	57.5493	23.9835	74.06	57.5493	23.9835	74.06
0.999	LAVYQAGAR	CSQKCDQNK	3	316.8469	15.989	427.5088	316.8469	15.989	427.5088	L	b1	606.24316063028	y5	1	114.0913	47.967	147.1128	114.0913	47.967	147.1128
0.999	LAVYQAGAR	CSQKCDQNK	3	316.8469	15.989	427.5088	316.8469	15.989	427.5088	L	b1	606.24316063028	y5	2	57.5493	23.9835	74.06	57.5493	23.9835	74.06
0.999	LAVYQAGAR	CSQKCDQNK	2	474.7667	23.9835	669.2704	474.7667	23.9835	669.2704	L	b1	606.24316063028	y5	1	114.0913	47.967	147.1128	114.0913	47.967	147.1128
0.999	LAVYQAGAR	CSQKCDQNK	2	474.7667	23.9835	669.2704	474.7667	23.9835	669.2704	L	b1	606.24316063028	y5	2	57.5493	23.9835	74.06	57.5493	23.9835	74.06
0.999	LAVYQAGAR	CSQKCDQNK	3	316.8469	15.989	446.516	316.8469	15.989	446.516	L	b1	606.24316063028	y5	1	114.0913	47.967	147.1128	114.0913	47.967	147.1128
0.999	LAVYQAGAR	CSQKCDQNK	3	316.8469	15.989	446.516	316.8469	15.989	446.516	L	b1	606.24316063028	y5	2	57.5493	23.9835	74.06	57.5493	23.9835	74.06
0.999	LAVYQAGAR	CSQKCDQNK	2	474.7667	23.9835	697.2716	474.7667	23.9835	697.2716	L	b1	606.24316063028	y5	1	114.0913	47.967	147.1128	114.0913	47.967	147.1128
0.999	LAVYQAGAR	CSQKCDQNK	2	474.7667	23.9835	697.2716	474.7667	23.9835	697.2716	L	b1	606.24316063028	y5	2	57.5493	23.9835	74.06	57.5493	23.9835	74.06
0.999	LAVYQAGAR	CSQKCDQNK	3	316.8469	15.989	465.1835	316.8469	15.989	465.1835	L	b1	606.24316063028	y5	1	114.0913	47.967	147.1128	114.0913	47.967	147.1128
0.999	LAVYQAGAR	CSQKCDQNK	3	316.8469	15.989	465.1835	316.8469	15.989	465.1835	L	b1	606.24316063028	y5	2	57.5493	23.9835	74.06	57.5493	23.9835	74.06
0.999	LAVYQAGAR	CSQKCDQNK	2	474.7667	23.9835	725.7823	474.7667	23.9835	725.7823	L	b1	606.24316063028	y5	1	114.0913	47.967	147.1128	114.0913	47.967	147.1128
0.999	LAVYQAGAR	CSQKCDQNK	2	474.7667	23.9835	725.7823	474.7667	23.9835	725.7823	L	b1	606.24316063028	y5	2	57.5493	23.9835	74.06	57.5493	23.9835	74.06
0.999	LAVYQAGAR	CSQKCDQNK	3	316.8469	15.989	484.1906	316.8469	15.989	484.1906	L	b1	606.24316063028	y5	1	114.0913	47.967	147.1128	114.0913	47.967	147.1128
0.999	LAVYQAGAR	CSQKCDQNK	3	316.8469	15.989	484.1906	316.8469	15.989	484.1906	L	b1	606.24316063028	y5	2	57.5493	23.9835	74.06	57.5493	23.9835	74.06
0.999	LAVYQAGAR	CSQKCDQNK	2	474.7667	23.9835	754.293	474.7667	23.9835	754.293	L	b1	606.24316063028	y5	1	114.0913	47.967	147.1128	114.0913	47.967	147.1128
0.999	LAVYQAGAR	CSQKCDQNK	2	474.7667	23.9835	754.293	474.7667	23.9835	754.293	L	b1	606.24316063028	y5	2	57.5493	23.9835	74.06	57.5493	23.9835	74.06
0.999	LAVYQAGAR	CSQKCDQNK	3	316.8469	15.989	503.1978	316.8469	15.989	503.1978	L	b1	606.24316063028	y5	1	114.0913	47.967	147.1128	114.0913	47.967	147.1128
0.999	LAVYQAGAR	CSQKCDQNK	3	316.8469	15.989	503.1978	316.8469	15.989	503.1978	L	b1	606.24316063028	y5	2	57.5493	23.9835	74.06	57.5493	23.9835	74.06
0.999	LAVYQAGAR	CSQKCDQNK	2	474.7667	23.9835	527.2262	474.7667	23.9835	527.2262	L	b1	549.20393884485	b5	1	114.0913	47.967	147.1128	114.0913	47.967	147.1128
0.999	LAVYQAGAR	CSQKCDQNK	2	474.7667	23.9835	527.2262	474.7667	23.9835	527.2262	L	b1	549.20393884485	b5	2	57.5493	23.9835	74.06	57.5493	23.9835	74.06
0.999	LAVYQAGAR	CSQKCDQNK	3	316.8469	15.989	351.8199	316.8469	15.989	351.8199	L	b1	549.20393884485	b5	1	114.0913	47.967	147.1128	114.0913	47.967	147.1128
0.999	LAVYQAGAR	CSQKCDQNK	3	316.8469	15.989	351.8199	316.8469	15.989	351.8199	L	b1	549.20393884485	b5	2	57.5493	23.9835	74.06	57.5493	23.9835	74.06
0.999	LAVYQAGAR	CSQKCDQNK	2	474.7667	23.9835	555.737	474.7667	23.9835	555.737	L	b1	549.20393884485	b5	1	114.0913	47.967	147.1128	114.0913	47.967	147.1128
0.999	LAVYQAGAR	CSQKCDQNK	2	474.7667	23.9835	555.737	474.7667	23.9835	555.737	L	b1	549.20393884485	b5	2	57.5493	23.9835	74.06	57.5493	23.9835	74.06
0.999	LAVYQAGAR	CSQKCDQNK	3	316.8469	15.989	370.8271	316.8469	15.989	370.8271	L	b1	549.20393884485	b5	1	114.0913	47.967	147.1128	114.0913	47.967	147.1128
0.999	LAVYQAGAR	CSQKCDQNK	3	316.8469	15.989	370.8271	316.8469	15.989	370.8271	L	b1	549.20393884485	b5	2	57.5493	23.9835	74.06	57.5493	23.9835	74.06
0.999	LAVYQAGAR	CSQKCDQNK	2	474.7667	23.9835	584.2477	474.7667	23.9835	584.2477	L	b1	549.20393884485	b5	1	114.0913	47.967	147.1128	114.0913	47.967	147.1128
0.999	LAVYQAGAR	CSQKCDQNK	2	474.7667	23.9835	584.2477	474.7667	23.9835	584.2477	L	b1	549.20393884485	b5	2	57.5493	23.9835	74.06	57.5493	23.9835	74.06
0.999	LAVYQAGAR	CSQKCDQNK	3	316.8469	15.989	389.8342	316.8469	15.989	389.8342	L	b1	549.20393884485	b5	1	114.0913	47.967	147.1128	114.0913	47.967	147.1128
0.999	LAVYQAGAR	CSQKCDQNK	3	316.8469	15.989	389.8342	316.8469	15.989	389.8342	L	b1	549.20393884485	b5	2	57.5493	23.9835	74.06	57.5493	23.9835	74.06
0.999	LAVYQAGAR	CSQKCDQNK	2	474.7667	23.9835	612.2489	474.7667	23.9835	612.2489	L	b1	549.20393884485	b5	1	114.0913	47.967	147.1128	114.0913	47.967	147.1128
0.999	LAVYQAGAR	CSQKCDQNK	2	474.7667	23.9835	612.2489	474.7667	23.9835	612.2489	L	b1	549.20393884485	b5	2	57.5493	23.9835	74.06	57.5493	23.9835	74.06
0.999	LAVYQAGAR	CSQKCDQNK	3	316.8469	15.989	408.5017	316.8469	15.989	408.5017	L	b1	549.20393884485	b5	1	114.0913	47.967	147.1128	114.0913	47.967	147.1128
0.999	LAVYQAGAR	CSQKCDQNK	3	316.8469	15.989	408.5017	316.8469	15.989	408.5017	L	b1	549.20393884485	b5	2	57.5493	23.9835	74.06	57.5493	23.9835	74.06
0.999	LAVYQAGAR	CSQKCDQNK	2	474.7667	23.9835	640.7596	474.7667	23.9835	640.7596	L	b1	549.20393884485	b5	1	114.0913	47.967	147.1128	114.0913	47.967	147.1128
0.999	LAVYQAGAR	CSQKCDQNK	2	474.7667	23.9835	640.7596	474.7667	23.9835	640.7596	L	b1	549.20393884485	b5	2	57.5493	23.9835	74.06	57.5493	23.9835	74.06
0.999	LAVYQAGAR	CSQKCDQNK	3	316.8469	15.989	427.5088	316.8469	15.989	427.5088	L	b1	549.20393884485	b5	1	114.0913	47.967	147.1128	114.0913	47.967	147.1128
0.999	LAVYQAGAR	CSQKCDQNK	3	316.8469	15.989	427.5088	316.8469	15.989	427.5088	L	b1	549.20393884485	b5	2	57.5493	23.9835	74.06	57.5493	23.9835	74.06
0.999	LAVYQAGAR	CSQKCDQNK	2	474.7667	23.9835	669.2704	474.7667	23.9835	669.2704	L	b1	549.20393884485	b5	1	114.0913	47.967	147.1128	114.0913	47.967	147.1128
0.999	LAVYQAGAR	CSQKCDQNK	2	474.7667	23.9835	669.2704	474.7667	23.9835	669.2704	L	b1	549.20393884485	b5	2	57.5493	23.9835	74.06	57.5493	23.9835	74.06
0.999	LAVYQAGAR	CSQKCDQNK	3	316.8469	15.989	446.516	316.8469	15.989	446.516	L	b1	549.20393884485	b5	1	114.0913	47.967	147.1128	114.0913	47.967	147.1128
0.999	LAVYQAGAR	CSQKCDQNK	3	316.8469	15.989	446.516	316.8469	15.989	446.516	L	b1	549.20393884485	b5	2	57.5493	23.9835	74.06	57.5493	23.9835	74.06
0.999	LAVYQAGAR	CSQKCDQNK	2	474.7667	23.9835	697.2716	474.7667	23.9835	697.2716	L	b1	549.20393884485	b5	1	114.0913	47.967	147.1128	114.0913	47.967	147.1128
0.999	LAVYQAGAR	CSQKCDQNK	2	474.7667	23.9835	697.2716	474.7667	23.9835	697.2716	L	b1	549.20393884485	b5	2	57.5493	23.9835	74.06	57.5493	23.9835	74.06
0.999	LAVYQAGAR	CSQKCDQNK	3	316.8469	15.989	465.1835	316.8469	15.989	465.1835	L	b1	549.20393884485	b5	1	114.0913	47.967	147.1128	114.0913	47.967	147.1128
0.999	LAVYQAGAR	CSQKCDQNK	3	316.8469	15.989	465.1835	316.8469	15.989	465.1835	L	b1	549.20393884485	b5	2	57.5493	23.9835	74.06	57.5493	23.9835	74.06
0.999	LAVYQAGAR	CSQKCDQNK	2	474.7667	23.9835	725.7823	474.7667	23.9835	725.7823	L	b1	549.20393884485	b5	1	114.0913	47.967	147.1128	114.0913	47.967	147.1128
0.999	LAVYQAGAR	CSQKCDQNK	2	474.7667	23.9835	725.7823	474.7667	23.9835	725.7823	L	b1	549.20393884485	b5	2	57.5493	23.9835	74.06	57.5493	23.9835	74.06
0.999	LAVYQAGAR	CSQKCDQNK	3	316.8469	15.989	484.1906	316.8469	15.989	484.1906	L	b1	549.20393884485	b5	1	114.0913	47.967	147.1128	114.0913	47.967	147.1128
0.999	LAVYQAGAR	CSQKCDQNK	3	316.8469	15.989	484.1906	316.8469	15.989	484.1906	L	b1	549.20393884485	b5	2	57.5493	23.9835	74.06	57.5493	23.9835	74.06
0.999	LAVYQAGAR	CSQKCDQNK	2	474.7667	23.9835	754.293	474.7667	23.9835	754.293	L	b1	549.20393884485	b5	1	114.0913	47.967	147.1128	114.0913	47.967	147.1128
0.999	LAVYQAGAR	CSQKCDQNK	2	474.7667	23.9835	754.293	474.7667	23.9835	754.293	L	b1	549.20393884485	b5	2	57.5493	23.9835	74.06	57.5493	23.9835	74.06
0.999	LAVYQAGAR	CSQKCDQNK	3	316.8469	15.989	503.1978	316.8469	15.989	503.1978	L	b1	549.20393884485	b5	1	114.0913	47.967	147.1128	114.0913	47.967	147.1128
0.999	LAVYQAGAR	CSQKCDQNK	3	316.8469	15.989	503.1978	316.8469	15.989	503.1978	L	b1	549.20393884485	b5	2	57.5493	23.9835	74.06	57.5493	23.9835	74.06
0.999	LAVYQAGAR	CSQKCDQNK	2	474.7667	23.9835	527.2262	474.7667	23.9835	527.2262	L	b1	503.23397567073	y4	1	114.0913	47.967	147.1128	114.0913	47.967	147.1128
0.999	LAVYQAGAR	CSQKCDQNK	2	474.7667	23.9835	527.2262	474.7667	23.9835	527.2262	L	b1	503.23397567073	y4	2	57.5493	23.9835	74.06	57.5493	23.9835	74.06
0.999	LAVYQAGAR	CSQKCDQNK	3	316.8469	15.989	351.8199	316.8469	15.989	351.8199	L	b1	503.23397567073	y4	1	114.0913	47.967	147.1128	114.0913	47.967	147.1128
0.999	LAVYQAGAR	CSQKCDQNK	3	316.8469	15.989	351.8199	316.8469	15.989	351.8199	L	b1	503.23397567073	y4	2	57.5493	23.9835	74.06	57.5493	23.9835	74.06
0.999	LAVYQAGAR	CSQKCDQNK	2	474.7667	23.9835	555.737	474.7667	23.9835	555.737	L	b1	503.23397567073	y4	1	114.0913	47.967	147.1128	114.0913	47.967	147.1128
0.999	LAVYQAGAR	CSQKCDQNK	2	474.7667	23.9835	555.737	474.7667	23.9835	555.737	L	b1	503.23397567073	y4	2	57.5493	23.9835	74.06	57.5493	23.9835	74.06
0.999	LAVYQAGAR	CSQKCDQNK	3	316.8469	15.989	370.8271	316.8469	15.989	370.8271	L	b1	503.23397567073	y4	1	114.0913	47.967	147.1128	114.0913	47.967	147.1128
0.999	LAVYQAGAR	CSQKCDQNK	3	316.8469	15.989	370.8271	316.8469	15.989	370.8271	L	b1	503.23397567073	y4	2	57.5493	23.9835	74.06	57.5493	23.9835	74.06
0.999	LAVYQAGAR	CSQKCDQNK	2	474.7667	23.9835	584.2477	474.7667	23.9835	584.2477	L	b1	503.23397567073	y4	1	114.0913	47.967	147.1128	114.0913	47.967	147.1128
0.999	LAVYQAGAR	CSQKCDQNK	2	474.7667	23.9835	584.2477	474.7667	23.9835	584.2477	L	b1	503.23397567073	y4	2	57.5493	23.9835	74.06	57.5493	23.9835	74.06
0.999	LAVYQAGAR	CSQKCDQNK	3	316.8469	15.989	389.8342	316.8469	15.989	389.8342	L	b1	503.23397567073	y4	1	114.0913	47.967	147.1128	114.0913	47.967	147.1128
0.999	LAVYQAGAR	CSQKCDQNK	3	316.8469	15.989	389.8342	316.8469	15.989	389.8342	L	b1	503.23397567073	y4	2	57.5493	23.9835	74.06	57.5493	23.9835	74.06
0.999	LAVYQAGAR	CSQKCDQNK	2	474.7667	23.9835	612.2489	474.7667	23.9835	612.2489	L	b1	503.23397567073	y4	1	114.0913	47.967	147.1128	114.0913	47.967	147.1128
0.999	LAVYQAGAR	CSQKCDQNK	2	474.7667	23.9835	612.2489	474.7667	23.9835	612.2489	L	b1	503.23397567073	y4	2	57.5493	23.9835	74.06	57.5493	23.9835	74.06
0.999	LAVYQAGAR	CSQKCDQNK	3	316.8469	15.989	408.5017	316.8469	15.989	408.5017	L	b1	503.23397567073	y4	1	114.0913	47.967	147.1128	114.0913	47.967	147.1128
0.999	LAVYQAGAR	CSQKCDQNK	3	316.8469	15.989	408.5017	316.8469	15.989	408.5017	L	b1	503.23397567073	y4	2	57.5493	23.9835	74.06	57.5493	23.9835	74.06
0.999	LAVYQAGAR	CSQKCDQNK	2	474.7667	23.9835	640.7596	474.7667	23.9835	640.7596	L	b1	503.23397567073	y4	1	114.0913	47.967	147.1128	114.0913	47.967	147.1128
0.999	LAVYQAGAR	CSQKCDQNK	2	474.7667	23.9835	640.7596	474.7667	23.9835	640.7596	L	b1	503.23397567073	y4	2	57.5493	23.9835	74.06	57.5493	23.9835	74.06
0.999	LAVYQAGAR	CSQKCDQNK	3	316.8469	15.989	427.5088	316.8469	15.989	427.5088	L	b1	503.23397567073	y4	1	114.0913	47.967	147.1128	114.0913	47.967	147.1128
0.999	LAVYQAGAR	CSQKCDQNK	3	316.8469	15.989	427.5088	316.8469	15.989	427.5088	L	b1	503.23397567073	y4	2	57.5493	23.9835	74.06	57.5493	23.9835	74.06
0.999	LAVYQAGAR	CSQKCDQNK	2	474.7667	23.9835	669.2704	474.7667	23.9835	669.2704	L	b1	503.23397567073	y4	1	114.0913	47.967	147.1128	114.0913	47.967	147.1128
0.999	LAVYQAGAR	CSQKCDQNK	2	474.7667	23.9835	669.2704	474.7667	23.9835	669.2704	L	b1	503.23397567073	y4	2	57.5493	23.9835	74.06	57.5493	23.9835	74.06
0.999	LAVYQAGAR	CSQKCDQNK	3	316.8469	15.989	446.516	316.8469	15.989	446.516	L	b1	503.23397567073	y4	1	114.0913	47.967	147.1128	114.0913	47.967	147.1128
0.999	LAVYQAGAR	CSQKCDQNK	3	316.8469	15.989	446.516	316.8469	15.989	446.516	L	b1	503.23397567073	y4	2	57.5493	23.9835	74.06	57.5493	23.9835	74.06
0.999	LAVYQAGAR	CSQKCDQNK	2	474.7667	23.9835	697.2716	474.7667	23.9835	697.2716	L	b1	503.23397567073	y4	1	114.0913	47.967	147.1128	114.0913	47.967	147.1128
0.999	LAVYQAGAR	CSQKCDQNK	2	474.7667	23.9835	697.2716	474.7667	23.9835	697.2716	L	b1	503.23397567073	y4	2	57.5493	23.9835	74.06	57.5493	23.9835	74.06
0.999	LAVYQAGAR	CSQKCDQNK	3	316.8469	15.989	465.1835	316.8469	15.989	465.1835	L	b1	503.23397567073	y4	1	114.0913	47.967	147.1128	114.0913	47.967	147.1128
0.999	LAVYQAGAR	CSQKCDQNK	3	316.8469	15.989	465.1835	316.8469	15.989	465.1835	L	b1	503.23397567073	y4	2	57.5493	23.9835	74.06	57.5493	23.9835	74.06
0.999	LAVYQAGAR	CSQKCDQNK	2	474.7667	23.9835	725.7823	474.7667	23.9835	725.7823	L	b1	503.23397567073	y4	1	114.0913	47.967	147.1128	114.0913	47.967	147.1128
0.999	LAVYQAGAR	CSQKCDQNK	2	474.7667	23.9835	725.7823	474.7667	23.9835	725.7823	L	b1	503.23397567073	y4	2	57.5493	23.9835	74.06	57.5493	23.9835	74.06
0.999	LAVYQAGAR	CSQKCDQNK	3	316.8469	15.989	484.1906	316.8469	15.989	484.1906	L	b1	503.23397567073	y4	1	114.0913	47.967	147.1128	114.0913	47.967	147.1128
0.999	LAVYQAGAR	CSQKCDQNK	3	316.8469	15.989	484.1906	316.8469	15.989	484.1906	L	b1	503.23397567073	y4	2	57.5493	23.9835	74.06	57.5493	23.9835	74.06
0.999	LAVYQAGAR	CSQKCDQNK	2	474.7667	23.9835	754.293	474.7667	23.9835	754.293	L	b1	503.23397567073	y4	1	114.0913	47.967	147.1128	114.0913	47.967	147.1128
0.999	LAVYQAGAR	CSQKCDQNK	2	474.7667	23.9835	754.293	474.7667	23.9835	754.293	L	b1	503.23397567073	y4	2	57.5493	23.9835	74.06	57.5493	23.9835	74.06
0.999	LAVYQAGAR	CSQKCDQNK	3	316.8469	15.989	503.1978	316.8469	15.989	503.1978	L	b1	503.23397567073	y4	1	114.0913	47.967	147.1128	114.0913	47.967	147.1128
0.999	LAVYQAGAR	CSQKCDQNK	3	316.8469	15.989	503.1978	316.8469	15.989	503.1978	L	b1	503.23397567073	y4	2	57.5493	23.9835	74.06	57.5493	23.9835	74.06
0.999	LAVYQAGAR	CSQKCDQNK	2	474.7667	23.9835	527.2262	474.7667	23.9835	527.2262	L	b1	664.23088186914	b6	1	114.0913	47.967	147.1128	114.0913	47.967	147.1128
0.999	LAVYQAGAR	CSQKCDQNK	2	474.7667	23.9835	527.2262	474.7667	23.9835	527.2262	L	b1	664.23088186914	b6	2	57.5493	23.9835	74.06	57.5493	23.9835	74.06
0.999	LAVYQAGAR	CSQKCDQNK	3	316.8469	15.989	351.8199	316.8469	15.989	351.8199	L	b1	664.23088186914	b6	1	114.0913	47.967	147.1128	114.0913	47.967	147.1128
0.999	LAVYQAGAR	CSQKCDQNK	3	316.8469	15.989	351.8199	316.8469	15.989	351.8199	L	b1	664.23088186914	b6	2	57.5493	23.9835	74.06	57.5493	23.9835	74.06
0.999	LAVYQAGAR	CSQKCDQNK	2	474.7667	23.9835	555.737	474.7667	23.9835	555.737	L	b1	664.23088186914	b6	1	114.0913	47.967	147.1128	114.0913	47.967	147.1128
0.999	LAVYQAGAR	CSQKCDQNK	2	474.7667	23.9835	555.737	474.7667	23.9835	555.737	L	b1	664.23088186914	b6	2	57.5493	23.9835	74.06	57.5493	23.9835	74.06
0.999	LAVYQAGAR	CSQKCDQNK	3	316.8469	15.989	370.8271	316.8469	15.989	370.8271	L	b1	664.23088186914	b6	1	114.0913	47.967	147.1128	114.0913	47.967	147.1128
0.999	LAVYQAGAR	CSQKCDQNK	3	316.8469	15.989	370.8271	316.8469	15.989	370.8271	L	b1	664.23088186914	b6	2	57.5493	23.9835	74.06	57.5493	23.9835	74.06
0.999	LAVYQAGAR	CSQKCDQNK	2	474.7667	23.9835	584.2477	474.7667	23.9835	584.2477	L	b1	664.23088186914	b6	1	114.0913	47.967	147.1128	114.0913	47.967	147.1128
0.999	LAVYQAGAR	CSQKCDQNK	2	474.7667	23.9835	584.2477	474.7667	23.9835	584.2477	L	b1	664.23088186914	b6	2	57.5493	23.9835	74.06	57.5493	23.9835	74.06
0.999	LAVYQAGAR	CSQKCDQNK	3	316.8469	15.989	389.8342	316.8469	15.989	389.8342	L	b1	664.23088186914	b6	1	114.0913	47.967	147.1128	114.0913	47.967	147.1128
0.999	LAVYQAGAR	CSQKCDQNK	3	316.8469	15.989	389.8342	316.8469	15.989	389.8342	L	b1	664.23088186914	b6	2	57.5493	23.9835	74.06	57.5493	23.9835	74.06
0.999	LAVYQAGAR	CSQKCDQNK	2	474.7667	23.9835	612.2489	474.7667	23.9835	612.2489	L	b1	664.23088186914	b6	1	114.0913	47.967	147.1128	114.0913	47.967	147.1128
0.999	LAVYQAGAR	CSQKCDQNK	2	474.7667	23.9835	612.2489	474.7667	23.9835	612.2489	L	b1	664.23088186914	b6	2	57.5493	23.9835	74.06	57.5493	23.9835	74.06
0.999	LAVYQAGAR	CSQKCDQNK	3	316.8469	15.989	408.5017	316.8469	15.989	408.5017	L	b1	664.23088186914	b6	1	114.0913	47.967	147.1128	114.0913	47.967	147.1128
0.999	LAVYQAGAR	CSQKCDQNK	3	316.8469	15.989	408.5017	316.8469	15.989	408.5017	L	b1	664.23088186914	b6	2	57.5493	23.9835	74.06	57.5493	23.9835	74.06
0.999	LAVYQAGAR	CSQKCDQNK	2	474.7667	23.9835	640.7596	474.7667	23.9835	640.7596	L	b1	664.23088186914	b6	1	114.0913	47.967	147.1128	114.0913	47.967	147.1128
0.999	LAVYQAGAR	CSQKCDQNK	2	474.7667	23.9835	640.7596	474.7667	23.9835	640.7596	L	b1	664.23088186914	b6	2	57.5493	23.9835	74.06	57.5493	23.9835	74.06
0.999	LAVYQAGAR	CSQKCDQNK	3	316.8469	15.989	427.5088	316.8469	15.989	427.5088	L	b1	664.23088186914	b6	1	114.0913	47.967	147.1128	114.0913	47.967	147.1128
0.999	LAVYQAGAR	CSQKCDQNK	3	316.8469	15.989	427.5088	316.8469	15.989	427.5088	L	b1	664.23088186914	b6	2	57.5493	23.9835	74.06	57.5493	23.9835	74.06
0.999	LAVYQAGAR	CSQKCDQNK	2	474.7667	23.9835	669.2704	474.7667	23.9835	669.2704	L	b1	664.23088186914	b6	1	114.0913	47.967	147.1128	114.0913	47.967	147.1128
0.999	LAVYQAGAR	CSQKCDQNK	2	474.7667	23.9835	669.2704	474.7667	23.9835	669.2704	L	b1	664.23088186914	b6	2	57.5493	23.9835	74.06	57.5493	23.9835	74.06
0.999	LAVYQAGAR	CSQKCDQNK	3	316.8469	15.989	446.516	316.8469	15.989	446.516	L	b1	664.23088186914	b6	1	114.0913	47.967	147.1128	114.0913	47.967	147.1128
0.999	LAVYQAGAR	CSQKCDQNK	3	316.8469	15.989	446.516	316.8469	15.989	446.516	L	b1	664.23088186914	b6	2	57.5493	23.9835	74.06	57.5493	23.9835	74.06
0.999	LAVYQAGAR	CSQKCDQNK	2	474.7667	23.9835	697.2716	474.7667	23.9835	697.2716	L	b1	664.23088186914	b6	1	114.0913	47.967	147.1128	114.0913	47.967	147.1128
0.999	LAVYQAGAR	CSQKCDQNK	2	474.7667	23.9835	697.2716	474.7667	23.9835	697.2716	L	b1	664.23088186914	b6	2	57.5493	23.9835	74.06	57.5493	23.9835	74.06
0.999	LAVYQAGAR	CSQKCDQNK	3	316.8469	15.989	465.1835	316.8469	15.989	465.1835	L	b1	664.23088186914	b6	1	114.0913	47.967	147.1128	114.0913	47.967	147.1128
0.999	LAVYQAGAR	CSQKCDQNK	3	316.8469	15.989	465.1835	316.8469	15.989	465.1835	L	b1	664.23088186914	b6	2	57.5493	23.9835	74.06	57.5493	23.9835	74.06
0.999	LAVYQAGAR	CSQKCDQNK	2	474.7667	23.9835	725.7823	474.7667	23.9835	725.7823	L	b1	664.23088186914	b6	1	114.0913	47.967	147.1128	114.0913	47.967	147.1128
0.999	LAVYQAGAR	CSQKCDQNK	2	474.7667	23.9835	725.7823	474.7667	23.9835	725.7823	L	b1	664.23088186914	b6	2	57.5493	23.9835	74.06	57.5493	23.9835	74.06
0.999	LAVYQAGAR	CSQKCDQNK	3	316.8469	15.989	484.1906	316.8469	15.989	484.1906	L	b1	664.23088186914	b6	1	114.0913	47.967	147.1128	114.0913	47.967	147.1128
0.999	LAVYQAGAR	CSQKCDQNK	3	316.8469	15.989	484.1906	316.8469	15.989	484.1906	L	b1	664.23088186914	b6	2	57.5493	23.9835	74.06	57.5493	23.9835	74.06
0.999	LAVYQAGAR	CSQKCDQNK	2	474.7667	23.9835	754.293	474.7667	23.9835	754.293	L	b1	664.23088186914	b6	1	114.0913	47.967	147.1128	114.0913	47.967	147.1128
0.999	LAVYQAGAR	CSQKCDQNK	2	474.7667	23.9835	754.293	474.7667	23.9835	754.293	L	b1	664.23088186914	b6	2	57.5493	23.9835	74.06	57.5493	23.9835	74.06
0.999	LAVYQAGAR	CSQKCDQNK	3	316.8469	15.989	503.1978	316.8469	15.989	503.1978	L	b1	664.23088186914	b6	1	114.0913	47.967	147.1128	114.0913	47.967	147.1128
0.999	LAVYQAGAR	CSQKCDQNK	3	316.8469	15.989	503.1978	316.8469	15.989	503.1978	L	b1	664.23088186914	b6	2	57.5493	23.9835	74.06	57.5493	23.9835	74.06
0.999	LAVYQAGAR	CSQKCDQNK	2	474.7667	23.9835	527.2262	474.7667	23.9835	527.2262	L	b1	388.20703264644	y3	1	114.0913	47.967	147.1128	114.0913	47.967	147.1128
0.999	LAVYQAGAR	CSQKCDQNK	2	474.7667	23.9835	527.2262	474.7667	23.9835	527.2262	L	b1	388.20703264644	y3	2	57.5493	23.9835	74.06	57.5493	23.9835	74.06
0.999	LAVYQAGAR	CSQKCDQNK	3	316.8469	15.989	351.8199	316.8469	15.989	351.8199	L	b1	388.20703264644	y3	1	114.0913	47.967	147.1128	114.0913	47.967	147.1128
0.999	LAVYQAGAR	CSQKCDQNK	3	316.8469	15.989	351.8199	316.8469	15.989	351.8199	L	b1	388.20703264644	y3	2	57.5493	23.9835	74.06	57.5493	23.9835	74.06
0.999	LAVYQAGAR	CSQKCDQNK	2	474.7667	23.9835	555.737	474.7667	23.9835	555.737	L	b1	388.20703264644	y3	1	114.0913	47.967	147.1128	114.0913	47.967	147.1128
0.999	LAVYQAGAR	CSQKCDQNK	2	474.7667	23.9835	555.737	474.7667	23.9835	555.737	L	b1	388.20703264644	y3	2	57.5493	23.9835	74.06	57.5493	23.9835	74.06
0.999	LAVYQAGAR	CSQKCDQNK	3	316.8469	15.989	370.8271	316.8469	15.989	370.8271	L	b1	388.20703264644	y3	1	114.0913	47.967	147.1128	114.0913	47.967	147.1128
0.999	LAVYQAGAR	CSQKCDQNK	3	316.8469	15.989	370.8271	316.8469	15.989	370.8271	L	b1	388.20703264644	y3	2	57.5493	23.9835	74.06	57.5493	23.9835	74.06
0.999	LAVYQAGAR	CSQKCDQNK	2	474.7667	23.9835	584.2477	474.7667	23.9835	584.2477	L	b1	388.20703264644	y3	1	114.0913	47.967	147.1128	114.0913	47.967	147.1128
0.999	LAVYQAGAR	CSQKCDQNK	2	474.7667	23.9835	584.2477	474.7667	23.9835	584.2477	L	b1	388.20703264644	y3	2	57.5493	23.9835	74.06	57.5493	23.9835	74.06
0.999	LAVYQAGAR	CSQKCDQNK	3	316.8469	15.989	389.8342	316.8469	15.989	389.8342	L	b1	388.20703264644	y3	1	114.0913	47.967	147.1128	114.0913	47.967	147.1128
0.999	LAVYQAGAR	CSQKCDQNK	3	316.8469	15.989	389.8342	316.8469	15.989	389.8342	L	b1	388.20703264644	y3	2	57.5493	23.9835	74.06	57.5493	23.9835	74.06
0.999	LAVYQAGAR	CSQKCDQNK	2	474.7667	23.9835	612.2489	474.7667	23.9835	612.2489	L	b1	388.20703264644	y3	1	114.0913	47.967	147.1128	114.0913	47.967	147.1128
0.999	LAVYQAGAR	CSQKCDQNK	2	474.7667	23.9835	612.2489	474.7667	23.9835	612.2489	L	b1	388.20703264644	y3	2	57.5493	23.9835	74.06	57.5493	23.9835	74.06
0.999	LAVYQAGAR	CSQKCDQNK	3	316.8469	15.989	408.5017	316.8469	15.989	408.5017	L	b1	388.20703264644	y3	1	114.0913	47.967	147.1128	114.0913	47.967	147.1128
0.999	LAVYQAGAR	CSQKCDQNK	3	316.8469	15.989	408.5017	316.8469	15.989	408.5017	L	b1	388.20703264644	y3	2	57.5493	23.9835	74.06	57.5493	23.9835	74.06
0.999	LAVYQAGAR	CSQKCDQNK	2	474.7667	23.9835	640.7596	474.7667	23.9835	640.7596	L	b1	388.20703264644	y3	1	114.0913	47.967	147.1128	114.0913	47.967	147.1128
0.999	LAVYQAGAR	CSQKCDQNK	2	474.7667	23.9835	640.7596	474.7667	23.9835	640.7596	L	b1	388.20703264644	y3	2	57.5493	23.9835	74.06	57.5493	23.9835	74.06
0.999	LAVYQAGAR	CSQKCDQNK	3	316.8469	15.989	427.5088	316.8469	15.989	427.5088	L	b1	388.20703264644	y3	1	114.0913	47.967	147.1128	114.0913	47.967	147.1128
0.999	LAVYQAGAR	CSQKCDQNK	3	316.8469	15.989	427.5088	316.8469	15.989	427.5088	L	b1	388.20703264644	y3	2	57.5493	23.9835	74.06	57.5493	23.9835	74.06
0.999	LAVYQAGAR	CSQKCDQNK	2	474.7667	23.9835	669.2704	474.7667	23.9835	669.2704	L	b1	388.20703264644	y3	1	114.0913	47.967	147.1128	114.0913	47.967	147.1128
0.999	LAVYQAGAR	CSQKCDQNK	2	474.7667	23.9835	669.2704	474.7667	23.9835	669.2704	L	b1	388.20703264644	y3	2	57.5493	23.9835	74.06	57.5493	23.9835	74.06
0.999	LAVYQAGAR	CSQKCDQNK	3	316.8469	15.989	446.516	316.8469	15.989	446.516	L	b1	388.20703264644	y3	1	114.0913	47.967	147.1128	114.0913	47.967	147.1128
0.999	LAVYQAGAR	CSQKCDQNK	3	316.8469	15.989	446.516	316.8469	15.989	446.516	L	b1	388.20703264644	y3	2	57.5493	23.9835	74.06	57.5493	23.9835	74.06
0.999	LAVYQAGAR	CSQKCDQNK	2	474.7667	23.9835	697.2716	474.7667	23.9835	697.2716	L	b1	388.20703264644	y3	1	114.0913	47.967	147.1128	114.0913	47.967	147.1128
0.999	LAVYQAGAR	CSQKCDQNK	2	474.7667	23.9835	697.2716	474.7667	23.9835	697.2716	L	b1	388.20703264644	y3	2	57.5493	23.9835	74.06	57.5493	23.9835	74.06
0.999	LAVYQAGAR	CSQKCDQNK	3	316.8469	15.989	465.1835	316.8469	15.989	465.1835	L	b1	388.20703264644	y3	1	114.0913	47.967	147.1128	114.0913	47.967	147.1128
0.999	LAVYQAGAR	CSQKCDQNK	3	316.8469	15.989	465.1835	316.8469	15.989	465.1835	L	b1	388.20703264644	y3	2	57.5493	23.9835	74.06	57.5493	23.9835	74.06
0.999	LAVYQAGAR	CSQKCDQNK	2	474.7667	23.9835	725.7823	474.7667	23.9835	725.7823	L	b1	388.20703264644	y3	1	114.0913	47.967	147.1128	114.0913	47.967	147.1128
0.999	LAVYQAGAR	CSQKCDQNK	2	474.7667	23.9835	725.7823	474.7667	23.9835	725.7823	L	b1	388.20703264644	y3	2	57.5493	23.9835	74.06	57.5493	23.9835	74.06
0.999	LAVYQAGAR	CSQKCDQNK	3	316.8469	15.989	484.1906	316.8469	15.989	484.1906	L	b1	388.20703264644	y3	1	114.0913	47.967	147.1128	114.0913	47.967	147.1128
0.999	LAVYQAGAR	CSQKCDQNK	3	316.8469	15.989	484.1906	316.8469	15.989	484.1906	L	b1	388.20703264644	y3	2	57.5493	23.9835	74.06	57.5493	23.9835	74.06
0.999	LAVYQAGAR	CSQKCDQNK	2	474.7667	23.9835	754.293	474.7667	23.9835	754.293	L	b1	388.20703264644	y3	1	114.0913	47.967	147.1128	114.0913	47.967	147.1128
0.999	LAVYQAGAR	CSQKCDQNK	2	474.7667	23.9835	754.293	474.7667	23.9835	754.293	L	b1	388.20703264644	y3	2	57.5493	23.9835	74.06	57.5493	23.9835	74.06
0.999	LAVYQAGAR	CSQKCDQNK	3	316.8469	15.989	503.1978	316.8469	15.989	503.1978	L	b1	388.20703264644	y3	1	114.0913	47.967	147.1128	114.0913	47.967	147.1128
0.999	LAVYQAGAR	CSQKCDQNK	3	316.8469	15.989	503.1978	316.8469	15.989	503.1978	L	b1	388.20703264644	y3	2	57.5493	23.9835	74.06	57.5493	23.9835	74.06
0.999	LAVYQAGAR	CSQKCDQNK	2	474.7667	23.9835	527.2262	474.7667	23.9835	527.2262	L	b1	792.28945937498	b7	1	114.0913	47.967	147.1128	114.0913	47.967	147.1128
0.999	LAVYQAGAR	CSQKCDQNK	2	474.7667	23.9835	527.2262	474.7667	23.9835	527.2262	L	b1	792.28945937498	b7	2	57.5493	23.9835	74.06	57.5493	23.9835	74.06
0.999	LAVYQAGAR	CSQKCDQNK	3	316.8469	15.989	351.8199	316.8469	15.989	351.8199	L	b1	792.28945937498	b7	1	114.0913	47.967	147.1128	114.0913	47.967	147.1128
0.999	LAVYQAGAR	CSQKCDQNK	3	316.8469	15.989	351.8199	316.8469	15.989	351.8199	L	b1	792.28945937498	b7	2	57.5493	23.9835	74.06	57.5493	23.9835	74.06
0.999	LAVYQAGAR	CSQKCDQNK	2	474.7667	23.9835	555.737	474.7667	23.9835	555.737	L	b1	792.28945937498	b7	1	114.0913	47.967	147.1128	114.0913	47.967	147.1128
0.999	LAVYQAGAR	CSQKCDQNK	2	474.7667	23.9835	555.737	474.7667	23.9835	555.737	L	b1	792.28945937498	b7	2	57.5493	23.9835	74.06	57.5493	23.9835	74.06
0.999	LAVYQAGAR	CSQKCDQNK	3	316.8469	15.989	370.8271	316.8469	15.989	370.8271	L	b1	792.28945937498	b7	1	114.0913	47.967	147.1128	114.0913	47.967	147.1128
0.999	LAVYQAGAR	CSQKCDQNK	3	316.8469	15.989	370.8271	316.8469	15.989	370.8271	L	b1	792.28945937498	b7	2	57.5493	23.9835	74.06	57.5493	23.9835	74.06
0.999	LAVYQAGAR	CSQKCDQNK	2	474.7667	23.9835	584.2477	474.7667	23.9835	584.2477	L	b1	792.28945937498	b7	1	114.0913	47.967	147.1128	114.0913	47.967	147.1128
0.999	LAVYQAGAR	CSQKCDQNK	2	474.7667	23.9835	584.2477	474.7667	23.9835	584.2477	L	b1	792.28945937498	b7	2	57.5493	23.9835	74.06	57.5493	23.9835	74.06
0.999	LAVYQAGAR	CSQKCDQNK	3	316.8469	15.989	389.8342	316.8469	15.989	389.8342	L	b1	792.28945937498	b7	1	114.0913	47.967	147.1128	114.0913	47.967	147.1128
0.999	LAVYQAGAR	CSQKCDQNK	3	316.8469	15.989	389.8342	316.8469	15.989	389.8342	L	b1	792.28945937498	b7	2	57.5493	23.9835	74.06	57.5493	23.9835	74.06
0.999	LAVYQAGAR	CSQKCDQNK	2	474.7667	23.9835	612.2489	474.7667	23.9835	612.2489	L	b1	792.28945937498	b7	1	114.0913	47.967	147.1128	114.0913	47.967	147.1128
0.999	LAVYQAGAR	CSQKCDQNK	2	474.7667	23.9835	612.2489	474.7667	23.9835	612.2489	L	b1	792.28945937498	b7	2	57.5493	23.9835	74.06	57.5493	23.9835	74.06
0.999	LAVYQAGAR	CSQKCDQNK	3	316.8469	15.989	408.5017	316.8469	15.989	408.5017	L	b1	792.28945937498	b7	1	114.0913	47.967	147.1128	114.0913	47.967	147.1128
0.999	LAVYQAGAR	CSQKCDQNK	3	316.8469	15.989	408.5017	316.8469	15.989	408.5017	L	b1	792.28945937498	b7	2	57.5493	23.9835	74.06	57.5493	23.9835	74.06
0.999	LAVYQAGAR	CSQKCDQNK	2	474.7667	23.9835	640.7596	474.7667	23.9835	640.7596	L	b1	792.28945937498	b7	1	114.0913	47.967	147.1128	114.0913	47.967	147.1128
0.999	LAVYQAGAR	CSQKCDQNK	2	474.7667	23.9835	640.7596	474.7667	23.9835	640.7596	L	b1	792.28945937498	b7	2	57.5493	23.9835	74.06	57.5493	23.9835	74.06
0.999	LAVYQAGAR	CSQKCDQNK	3	316.8469	15.989	427.5088	316.8469	15.989	427.5088	L	b1	792.28945937498	b7	1	114.0913	47.967	147.1128	114.0913	47.967	147.1128
0.999	LAVYQAGAR	CSQKCDQNK	3	316.8469	15.989	427.5088	316.8469	15.989	427.5088	L	b1	792.28945937498	b7	2	57.5493	23.9835	74.06	57.5493	23.9835	74.06
0.999	LAVYQAGAR	CSQKCDQNK	2	474.7667	23.9835	669.2704	474.7667	23.9835	669.2704	L	b1	792.28945937498	b7	1	114.0913	47.967	147.1128	114.0913	47.967	147.1128
0.999	LAVYQAGAR	CSQKCDQNK	2	474.7667	23.9835	669.2704	474.7667	23.9835	669.2704	L	b1	792.28945937498	b7	2	57.5493	23.9835	74.06	57.5493	23.9835	74.06
0.999	LAVYQAGAR	CSQKCDQNK	3	316.8469	15.989	446.516	316.8469	15.989	446.516	L	b1	792.28945937498	b7	1	114.0913	47.967	147.1128	114.0913	47.967	147.1128
0.999	LAVYQAGAR	CSQKCDQNK	3	316.8469	15.989	446.516	316.8469	15.989	446.516	L	b1	792.28945937498	b7	2	57.5493	23.9835	74.06	57.5493	23.9835	74.06
0.999	LAVYQAGAR	CSQKCDQNK	2	474.7667	23.9835	697.2716	474.7667	23.9835	697.2716	L	b1	792.28945937498	b7	1	114.0913	47.967	147.1128	114.0913	47.967	147.1128
0.999	LAVYQAGAR	CSQKCDQNK	2	474.7667	23.9835	697.2716	474.7667	23.9835	697.2716	L	b1	792.28945937498	b7	2	57.5493	23.9835	74.06	57.5493	23.9835	74.06
0.999	LAVYQAGAR	CSQKCDQNK	3	316.8469	15.989	465.1835	316.8469	15.989	465.1835	L	b1	792.28945937498	b7	1	114.0913	47.967	147.1128	114.0913	47.967	147.1128
0.999	LAVYQAGAR	CSQKCDQNK	3	316.8469	15.989	465.1835	316.8469	15.989	465.1835	L	b1	792.28945937498	b7	2	57.5493	23.9835	74.06	57.5493	23.9835	74.06
0.999	LAVYQAGAR	CSQKCDQNK	2	474.7667	23.9835	725.7823	474.7667	23.9835	725.7823	L	b1	792.28945937498	b7	1	114.0913	47.967	147.1128	114.0913	47.967	147.1128
0.999	LAVYQAGAR	CSQKCDQNK	2	474.7667	23.9835	725.7823	474.7667	23.9835	725.7823	L	b1	792.28945937498	b7	2	57.5493	23.9835	74.06	57.5493	23.9835	74.06
0.999	LAVYQAGAR	CSQKCDQNK	3	316.8469	15.989	484.1906	316.8469	15.989	484.1906	L	b1	792.28945937498	b7	1	114.0913	47.967	147.1128	114.0913	47.967	147.1128
0.999	LAVYQAGAR	CSQKCDQNK	3	316.8469	15.989	484.1906	316.8469	15.989	484.1906	L	b1	792.28945937498	b7	2	57.5493	23.9835	74.06	57.5493	23.9835	74.06
0.999	LAVYQAGAR	CSQKCDQNK	2	474.7667	23.9835	754.293	474.7667	23.9835	754.293	L	b1	792.28945937498	b7	1	114.0913	47.967	147.1128	114.0913	47.967	147.1128
0.999	LAVYQAGAR	CSQKCDQNK	2	474.7667	23.9835	754.293	474.7667	23.9835	754.293	L	b1	792.28945937498	b7	2	57.5493	23.9835	74.06	57.5493	23.9835	74.06
0.999	LAVYQAGAR	CSQKCDQNK	3	316.8469	15.989	503.1978	316.8469	15.989	503.1978	L	b1	792.28945937498	b7	1	114.0913	47.967	147.1128	114.0913	47.967	147.1128
0.999	LAVYQAGAR	CSQKCDQNK	3	316.8469	15.989	503.1978	316.8469	15.989	503.1978	L	b1	792.28945937498	b7	2	57.5493	23.9835	74.06	57.5493	23.9835	74.06
0.999	LAVYQAGAR	CSQKCDQNK	2	474.7667	23.9835	527.2262	474.7667	23.9835	527.2262	L	b1	260.1484551406	y2	1	114.0913	47.967	147.1128	114.0913	47.967	147.1128
0.999	LAVYQAGAR	CSQKCDQNK	2	474.7667	23.9835	527.2262	474.7667	23.9835	527.2262	L	b1	260.1484551406	y2	2	57.5493	23.9835	74.06	57.5493	23.9835	74.06
0.999	LAVYQAGAR	CSQKCDQNK	3	316.8469	15.989	351.8199	316.8469	15.989	351.8199	L	b1	260.1484551406	y2	1	114.0913	47.967	147.1128	114.0913	47.967	147.1128
0.999	LAVYQAGAR	CSQKCDQNK	3	316.8469	15.989	351.8199	316.8469	15.989	351.8199	L	b1	260.1484551406	y2	2	57.5493	23.9835	74.06	57.5493	23.9835	74.06
0.999	LAVYQAGAR	CSQKCDQNK	2	474.7667	23.9835	555.737	474.7667	23.9835	555.737	L	b1	260.1484551406	y2	1	114.0913	47.967	147.1128	114.0913	47.967	147.1128
0.999	LAVYQAGAR	CSQKCDQNK	2	474.7667	23.9835	555.737	474.7667	23.9835	555.737	L	b1	260.1484551406	y2	2	57.5493	23.9835	74.06	57.5493	23.9835	74.06
0.999	LAVYQAGAR	CSQKCDQNK	3	316.8469	15.989	370.8271	316.8469	15.989	370.8271	L	b1	260.1484551406	y2	1	114.0913	47.967	147.1128	114.0913	47.967	147.1128
0.999	LAVYQAGAR	CSQKCDQNK	3	316.8469	15.989	370.8271	316.8469	15.989	370.8271	L	b1	260.1484551406	y2	2	57.5493	23.9835	74.06	57.5493	23.9835	74.06
0.999	LAVYQAGAR	CSQKCDQNK	2	474.7667	23.9835	584.2477	474.7667	23.9835	584.2477	L	b1	260.1484551406	y2	1	114.0913	47.967	147.1128	114.0913	47.967	147.1128
0.999	LAVYQAGAR	CSQKCDQNK	2	474.7667	23.9835	584.2477	474.7667	23.9835	584.2477	L	b1	260.1484551406	y2	2	57.5493	23.9835	74.06	57.5493	23.9835	74.06
0.999	LAVYQAGAR	CSQKCDQNK	3	316.8469	15.989	389.8342	316.8469	15.989	389.8342	L	b1	260.1484551406	y2	1	114.0913	47.967	147.1128	114.0913	47.967	147.1128
0.999	LAVYQAGAR	CSQKCDQNK	3	316.8469	15.989	389.8342	316.8469	15.989	389.8342	L	b1	260.1484551406	y2	2	57.5493	23.9835	74.06	57.5493	23.9835	74.06
0.999	LAVYQAGAR	CSQKCDQNK	2	474.7667	23.9835	612.2489	474.7667	23.9835	612.2489	L	b1	260.1484551406	y2	1	114.0913	47.967	147.1128	114.0913	47.967	147.1128
0.999	LAVYQAGAR	CSQKCDQNK	2	474.7667	23.9835	612.2489	474.7667	23.9835	612.2489	L	b1	260.1484551406	y2	2	57.5493	23.9835	74.06	57.5493	23.9835	74.06
0.999	LAVYQAGAR	CSQKCDQNK	3	316.8469	15.989	408.5017	316.8469	15.989	408.5017	L	b1	260.1484551406	y2	1	114.0913	47.967	147.1128	114.0913	47.967	147.1128
0.999	LAVYQAGAR	CSQKCDQNK	3	316.8469	15.989	408.5017	316.8469	15.989	408.5017	L	b1	260.1484551406	y2	2	57.5493	23.9835	74.06	57.5493	23.9835	74.06
0.999	LAVYQAGAR	CSQKCDQNK	2	474.7667	23.9835	640.7596	474.7667	23.9835	640.7596	L	b1	260.1484551406	y2	1	114.0913	47.967	147.1128	114.0913	47.967	147.1128
0.999	LAVYQAGAR	CSQKCDQNK	2	474.7667	23.9835	640.7596	474.7667	23.9835	640.7596	L	b1	260.1484551406	y2	2	57.5493	23.9835	74.06	57.5493	23.9835	74.06
0.999	LAVYQAGAR	CSQKCDQNK	3	316.8469	15.989	427.5088	316.8469	15.989	427.5088	L	b1	260.1484551406	y2	1	114.0913	47.967	147.1128	114.0913	47.967	147.1128
0.999	LAVYQAGAR	CSQKCDQNK	3	316.8469	15.989	427.5088	316.8469	15.989	427.5088	L	b1	260.1484551406	y2	2	57.5493	23.9835	74.06	57.5493	23.9835	74.06
0.999	LAVYQAGAR	CSQKCDQNK	2	474.7667	23.9835	669.2704	474.7667	23.9835	669.2704	L	b1	260.1484551406	y2	1	114.0913	47.967	147.1128	114.0913	47.967	147.1128
0.999	LAVYQAGAR	CSQKCDQNK	2	474.7667	23.9835	669.2704	474.7667	23.9835	669.2704	L	b1	260.1484551406	y2	2	57.5493	23.9835	74.06	57.5493	23.9835	74.06
0.999	LAVYQAGAR	CSQKCDQNK	3	316.8469	15.989	446.516	316.8469	15.989	446.516	L	b1	260.1484551406	y2	1	114.0913	47.967	147.1128	114.0913	47.967	147.1128
0.999	LAVYQAGAR	CSQKCDQNK	3	316.8469	15.989	446.516	316.8469	15.989	446.516	L	b1	260.1484551406	y2	2	57.5493	23.9835	74.06	57.5493	23.9835	74.06
0.999	LAVYQAGAR	CSQKCDQNK	2	474.7667	23.9835	697.2716	474.7667	23.9835	697.2716	L	b1	260.1484551406	y2	1	114.0913	47.967	147.1128	114.0913	47.967	147.1128
0.999	LAVYQAGAR	CSQKCDQNK	2	474.7667	23.9835	697.2716	474.7667	23.9835	697.2716	L	b1	260.1484551406	y2	2	57.5493	23.9835	74.06	57.5493	23.9835	74.06
0.999	LAVYQAGAR	CSQKCDQNK	3	316.8469	15.989	465.1835	316.8469	15.989	465.1835	L	b1	260.1484551406	y2	1	114.0913	47.967	147.1128	114.0913	47.967	147.1128
0.999	LAVYQAGAR	CSQKCDQNK	3	316.8469	15.989	465.1835	316.8469	15.989	465.1835	L	b1	260.1484551406	y2	2	57.5493	23.9835	74.06	57.5493	23.9835	74.06
0.999	LAVYQAGAR	CSQKCDQNK	2	474.7667	23.9835	725.7823	474.7667	23.9835	725.7823	L	b1	260.1484551406	y2	1	114.0913	47.967	147.1128	114.0913	47.967	147.1128
0.999	LAVYQAGAR	CSQKCDQNK	2	474.7667	23.9835	725.7823	474.7667	23.9835	725.7823	L	b1	260.1484551406	y2	2	57.5493	23.9835	74.06	57.5493	23.9835	74.06
0.999	LAVYQAGAR	CSQKCDQNK	3	316.8469	15.989	484.1906	316.8469	15.989	484.1906	L	b1	260.1484551406	y2	1	114.0913	47.967	147.1128	114.0913	47.967	147.1128
0.999	LAVYQAGAR	CSQKCDQNK	3	316.8469	15.989	484.1906	316.8469	15.989	484.1906	L	b1	260.1484551406	y2	2	57.5493	23.9835	74.06	57.5493	23.9835	74.06
0.999	LAVYQAGAR	CSQKCDQNK	2	474.7667	23.9835	754.293	474.7667	23.9835	754.293	L	b1	260.1484551406	y2	1	114.0913	47.967	147.1128	114.0913	47.967	147.1128
0.999	LAVYQAGAR	CSQKCDQNK	2	474.7667	23.9835	754.293	474.7667	23.9835	754.293	L	b1	260.1484551406	y2	2	57.5493	23.9835	74.06	57.5493	23.9835	74.06
0.999	LAVYQAGAR	CSQKCDQNK	3	316.8469	15.989	503.1978	316.8469	15.989	503.1978	L	b1	260.1484551406	y2	1	114.0913	47.967	147.1128	114.0913	47.967	147.1128
0.999	LAVYQAGAR	CSQKCDQNK	3	316.8469	15.989	503.1978	316.8469	15.989	503.1978	L	b1	260.1484551406	y2	2	57.5493	23.9835	74.06	57.5493	23.9835	74.06
0.999	LAVYQAGAR	CSQKCDQNK	2	474.7667	23.9835	527.2262	474.7667	23.9835	527.2262	L	b1	906.33238681636	b8	1	114.0913	47.967	147.1128	114.0913	47.967	147.1128
0.999	LAVYQAGAR	CSQKCDQNK	2	474.7667	23.9835	527.2262	474.7667	23.9835	527.2262	L	b1	906.33238681636	b8	2	57.5493	23.9835	74.06	57.5493	23.9835	74.06
0.999	LAVYQAGAR	CSQKCDQNK	3	316.8469	15.989	351.8199	316.8469	15.989	351.8199	L	b1	906.33238681636	b8	1	114.0913	47.967	147.1128	114.0913	47.967	147.1128
0.999	LAVYQAGAR	CSQKCDQNK	3	316.8469	15.989	351.8199	316.8469	15.989	351.8199	L	b1	906.33238681636	b8	2	57.5493	23.9835	74.06	57.5493	23.9835	74.06
0.999	LAVYQAGAR	CSQKCDQNK	2	474.7667	23.9835	555.737	474.7667	23.9835	555.737	L	b1	906.33238681636	b8	1	114.0913	47.967	147.1128	114.0913	47.967	147.1128
0.999	LAVYQAGAR	CSQKCDQNK	2	474.7667	23.9835	555.737	474.7667	23.9835	555.737	L	b1	906.33238681636	b8	2	57.5493	23.9835	74.06	57.5493	23.9835	74.06
0.999	LAVYQAGAR	CSQKCDQNK	3	316.8469	15.989	370.8271	316.8469	15.989	370.8271	L	b1	906.33238681636	b8	1	114.0913	47.967	147.1128	114.0913	47.967	147.1128
0.999	LAVYQAGAR	CSQKCDQNK	3	316.8469	15.989	370.8271	316.8469	15.989	370.8271	L	b1	906.33238681636	b8	2	57.5493	23.9835	74.06	57.5493	23.9835	74.06
0.999	LAVYQAGAR	CSQKCDQNK	2	474.7667	23.9835	584.2477	474.7667	23.9835	584.2477	L	b1	906.33238681636	b8	1	114.0913	47.967	147.1128	114.0913	47.967	147.1128
0.999	LAVYQAGAR	CSQKCDQNK	2	474.7667	23.9835	584.2477	474.7667	23.9835	584.2477	L	b1	906.33238681636	b8	2	57.5493	23.9835	74.06	57.5493	23.9835	74.06
0.999	LAVYQAGAR	CSQKCDQNK	3	316.8469	15.989	389.8342	316.8469	15.989	389.8342	L	b1	906.33238681636	b8	1	114.0913	47.967	147.1128	114.0913	47.967	147.1128
0.999	LAVYQAGAR	CSQKCDQNK	3	316.8469	15.989	389.8342	316.8469	15.989	389.8342	L	b1	906.33238681636	b8	2	57.5493	23.9835	74.06	57.5493	23.9835	74.06
0.999	LAVYQAGAR	CSQKCDQNK	2	474.7667	23.9835	612.2489	474.7667	23.9835	612.2489	L	b1	906.33238681636	b8	1	114.0913	47.967	147.1128	114.0913	47.967	147.1128
0.999	LAVYQAGAR	CSQKCDQNK	2	474.7667	23.9835	612.2489	474.7667	23.9835	612.2489	L	b1	906.33238681636	b8	2	57.5493	23.9835	74.06	57.5493	23.9835	74.06
0.999	LAVYQAGAR	CSQKCDQNK	3	316.8469	15.989	408.5017	316.8469	15.989	408.5017	L	b1	906.33238681636	b8	1	114.0913	47.967	147.1128	114.0913	47.967	147.1128
0.999	LAVYQAGAR	CSQKCDQNK	3	316.8469	15.989	408.5017	316.8469	15.989	408.5017	L	b1	906.33238681636	b8	2	57.5493	23.9835	74.06	57.5493	23.9835	74.06
0.999	LAVYQAGAR	CSQKCDQNK	2	474.7667	23.9835	640.7596	474.7667	23.9835	640.7596	L	b1	906.33238681636	b8	1	114.0913	47.967	147.1128	114.0913	47.967	147.1128
0.999	LAVYQAGAR	CSQKCDQNK	2	474.7667	23.9835	640.7596	474.7667	23.9835	640.7596	L	b1	906.33238681636	b8	2	57.5493	23.9835	74.06	57.5493	23.9835	74.06
0.999	LAVYQAGAR	CSQKCDQNK	3	316.8469	15.989	427.5088	316.8469	15.989	427.5088	L	b1	906.33238681636	b8	1	114.0913	47.967	147.1128	114.0913	47.967	147.1128
0.999	LAVYQAGAR	CSQKCDQNK	3	316.8469	15.989	427.5088	316.8469	15.989	427.5088	L	b1	906.33238681636	b8	2	57.5493	23.9835	74.06	57.5493	23.9835	74.06
0.999	LAVYQAGAR	CSQKCDQNK	2	474.7667	23.9835	669.2704	474.7667	23.9835	669.2704	L	b1	906.33238681636	b8	1	114.0913	47.967	147.1128	114.0913	47.967	147.1128
0.999	LAVYQAGAR	CSQKCDQNK	2	474.7667	23.9835	669.2704	474.7667	23.9835	669.2704	L	b1	906.33238681636	b8	2	57.5493	23.9835	74.06	57.5493	23.9835	74.06
0.999	LAVYQAGAR	CSQKCDQNK	3	316.8469	15.989	446.516	316.8469	15.989	446.516	L	b1	906.33238681636	b8	1	114.0913	47.967	147.1128	114.0913	47.967	147.1128
0.999	LAVYQAGAR	CSQKCDQNK	3	316.8469	15.989	446.516	316.8469	15.989	446.516	L	b1	906.33238681636	b8	2	57.5493	23.9835	74.06	57.5493	23.9835	74.06
0.999	LAVYQAGAR	CSQKCDQNK	2	474.7667	23.9835	697.2716	474.7667	23.9835	697.2716	L	b1	906.33238681636	b8	1	114.0913	47.967	147.1128	114.0913	47.967	147.1128
0.999	LAVYQAGAR	CSQKCDQNK	2	474.7667	23.9835	697.2716	474.7667	23.9835	697.2716	L	b1	906.33238681636	b8	2	57.5493	23.9835	74.06	57.5493	23.9835	74.06
0.999	LAVYQAGAR	CSQKCDQNK	3	316.8469	15.989	465.1835	316.8469	15.989	465.1835	L	b1	906.33238681636	b8	1	114.0913	47.967	147.1128	114.0913	47.967	147.1128
0.999	LAVYQAGAR	CSQKCDQNK	3	316.8469	15.989	465.1835	316.8469	15.989	465.1835	L	b1	906.33238681636	b8	2	57.5493	23.9835	74.06	57.5493	23.9835	74.06
0.999	LAVYQAGAR	CSQKCDQNK	2	474.7667	23.9835	725.7823	474.7667	23.9835	725.7823	L	b1	906.33238681636	b8	1	114.0913	47.967	147.1128	114.0913	47.967	147.1128
0.999	LAVYQAGAR	CSQKCDQNK	2	474.7667	23.9835	725.7823	474.7667	23.9835	725.7823	L	b1	906.33238681636	b8	2	57.5493	23.9835	74.06	57.5493	23.9835	74.06
0.999	LAVYQAGAR	CSQKCDQNK	3	316.8469	15.989	484.1906	316.8469	15.989	484.1906	L	b1	906.33238681636	b8	1	114.0913	47.967	147.1128	114.0913	47.967	147.1128
0.999	LAVYQAGAR	CSQKCDQNK	3	316.8469	15.989	484.1906	316.8469	15.989	484.1906	L	b1	906.33238681636	b8	2	57.5493	23.9835	74.06	57.5493	23.9835	74.06
0.999	LAVYQAGAR	CSQKCDQNK	2	474.7667	23.9835	754.293	474.7667	23.9835	754.293	L	b1	906.33238681636	b8	1	114.0913	47.967	147.1128	114.0913	47.967	147.1128
0.999	LAVYQAGAR	CSQKCDQNK	2	474.7667	23.9835	754.293	474.7667	23.9835	754.293	L	b1	906.33238681636	b8	2	57.5493	23.9835	74.06	57.5493	23.9835	74.06
0.999	LAVYQAGAR	CSQKCDQNK	3	316.8469	15.989	503.1978	316.8469	15.989	503.1978	L	b1	906.33238681636	b8	1	114.0913	47.967	147.1128	114.0913	47.967	147.1128
0.999	LAVYQAGAR	CSQKCDQNK	3	316.8469	15.989	503.1978	316.8469	15.989	503.1978	L	b1	906.33238681636	b8	2	57.5493	23.9835	74.06	57.5493	23.9835	74.06
0.999	LAVYQAGAR	CSQKCDQNK	2	474.7667	23.9835	527.2262	474.7667	23.9835	527.2262	L	b1	146.10552769922	y1	1	114.0913	47.967	147.1128	114.0913	47.967	147.1128
0.999	LAVYQAGAR	CSQKCDQNK	2	474.7667	23.9835	527.2262	474.7667	23.9835	527.2262	L	b1	146.10552769922	y1	2	57.5493	23.9835	74.06	57.5493	23.9835	74.06
0.999	LAVYQAGAR	CSQKCDQNK	3	316.8469	15.989	351.8199	316.8469	15.989	351.8199	L	b1	146.10552769922	y1	1	114.0913	47.967	147.1128	114.0913	47.967	147.1128
0.999	LAVYQAGAR	CSQKCDQNK	3	316.8469	15.989	351.8199	316.8469	15.989	351.8199	L	b1	146.10552769922	y1	2	57.5493	23.9835	74.06	57.5493	23.9835	74.06
0.999	LAVYQAGAR	CSQKCDQNK	2	474.7667	23.9835	555.737	474.7667	23.9835	555.737	L	b1	146.10552769922	y1	1	114.0913	47.967	147.1128	114.0913	47.967	147.1128
0.999	LAVYQAGAR	CSQKCDQNK	2	474.7667	23.9835	555.737	474.7667	23.9835	555.737	L	b1	146.10552769922	y1	2	57.5493	23.9835	74.06	57.5493	23.9835	74.06
0.999	LAVYQAGAR	CSQKCDQNK	3	316.8469	15.989	370.8271	316.8469	15.989	370.8271	L	b1	146.10552769922	y1	1	114.0913	47.967	147.1128	114.0913	47.967	147.1128
0.999	LAVYQAGAR	CSQKCDQNK	3	316.8469	15.989	370.8271	316.8469	15.989	370.8271	L	b1	146.10552769922	y1	2	57.5493	23.9835	74.06	57.5493	23.9835	74.06
0.999	LAVYQAGAR	CSQKCDQNK	2	474.7667	23.9835	584.2477	474.7667	23.9835	584.2477	L	b1	146.10552769922	y1	1	114.0913	47.967	147.1128	114.0913	47.967	147.1128
0.999	LAVYQAGAR	CSQKCDQNK	2	474.7667	23.9835	584.2477	474.7667	23.9835	584.2477	L	b1	146.10552769922	y1	2	57.5493	23.9835	74.06	57.5493	23.9835	74.06
0.999	LAVYQAGAR	CSQKCDQNK	3	316.8469	15.989	389.8342	316.8469	15.989	389.8342	L	b1	146.10552769922	y1	1	114.0913	47.967	147.1128	114.0913	47.967	147.1128
0.999	LAVYQAGAR	CSQKCDQNK	3	316.8469	15.989	389.8342	316.8469	15.989	389.8342	L	b1	146.10552769922	y1	2	57.5493	23.9835	74.06	57.5493	23.9835	74.06
0.999	LAVYQAGAR	CSQKCDQNK	2	474.7667	23.9835	612.2489	474.7667	23.9835	612.2489	L	b1	146.10552769922	y1	1	114.0913	47.967	147.1128	114.0913	47.967	147.1128
0.999	LAVYQAGAR	CSQKCDQNK	2	474.7667	23.9835	612.2489	474.7667	23.9835	612.2489	L	b1	146.10552769922	y1	2	57.5493	23.9835	74.06	57.5493	23.9835	74.06
0.999	LAVYQAGAR	CSQKCDQNK	3	316.8469	15.989	408.5017	316.8469	15.989	408.5017	L	b1	146.10552769922	y1	1	114.0913	47.967	147.1128	114.0913	47.967	147.1128
0.999	LAVYQAGAR	CSQKCDQNK	3	316.8469	15.989	408.5017	316.8469	15.989	408.5017	L	b1	146.10552769922	y1	2	57.5493	23.9835	74.06	57.5493	23.9835	74.06
0.999	LAVYQAGAR	CSQKCDQNK	2	474.7667	23.9835	640.7596	474.7667	23.9835	640.7596	L	b1	146.10552769922	y1	1	114.0913	47.967	147.1128	114.0913	47.967	147.1128
0.999	LAVYQAGAR	CSQKCDQNK	2	474.7667	23.9835	640.7596	474.7667	23.9835	640.7596	L	b1	146.10552769922	y1	2	57.5493	23.9835	74.06	57.5493	23.9835	74.06
0.999	LAVYQAGAR	CSQKCDQNK	3	316.8469	15.989	427.5088	316.8469	15.989	427.5088	L	b1	146.10552769922	y1	1	114.0913	47.967	147.1128	114.0913	47.967	147.1128
0.999	LAVYQAGAR	CSQKCDQNK	3	316.8469	15.989	427.5088	316.8469	15.989	427.5088	L	b1	146.10552769922	y1	2	57.5493	23.9835	74.06	57.5493	23.9835	74.06
0.999	LAVYQAGAR	CSQKCDQNK	2	474.7667	23.9835	669.2704	474.7667	23.9835	669.2704	L	b1	146.10552769922	y1	1	114.0913	47.967	147.1128	114.0913	47.967	147.1128
0.999	LAVYQAGAR	CSQKCDQNK	2	474.7667	23.9835	669.2704	474.7667	23.9835	669.2704	L	b1	146.10552769922	y1	2	57.5493	23.9835	74.06	57.5493	23.9835	74.06
0.999	LAVYQAGAR	CSQKCDQNK	3	316.8469	15.989	446.516	316.8469	15.989	446.516	L	b1	146.10552769922	y1	1	114.0913	47.967	147.1128	114.0913	47.967	147.1128
0.999	LAVYQAGAR	CSQKCDQNK	3	316.8469	15.989	446.516	316.8469	15.989	446.516	L	b1	146.10552769922	y1	2	57.5493	23.9835	74.06	57.5493	23.9835	74.06
0.999	LAVYQAGAR	CSQKCDQNK	2	474.7667	23.9835	697.2716	474.7667	23.9835	697.2716	L	b1	146.10552769922	y1	1	114.0913	47.967	147.1128	114.0913	47.967	147.1128
0.999	LAVYQAGAR	CSQKCDQNK	2	474.7667	23.9835	697.2716	474.7667	23.9835	697.2716	L	b1	146.10552769922	y1	2	57.5493	23.9835	74.06	57.5493	23.9835	74.06
0.999	LAVYQAGAR	CSQKCDQNK	3	316.8469	15.989	465.1835	316.8469	15.989	465.1835	L	b1	146.10552769922	y1	1	114.0913	47.967	147.1128	114.0913	47.967	147.1128
0.999	LAVYQAGAR	CSQKCDQNK	3	316.8469	15.989	465.1835	316.8469	15.989	465.1835	L	b1	146.10552769922	y1	2	57.5493	23.9835	74.06	57.5493	23.9835	74.06
0.999	LAVYQAGAR	CSQKCDQNK	2	474.7667	23.9835	725.7823	474.7667	23.9835	725.7823	L	b1	146.10552769922	y1	1	114.0913	47.967	147.1128	114.0913	47.967	147.1128
0.999	LAVYQAGAR	CSQKCDQNK	2	474.7667	23.9835	725.7823	474.7667	23.9835	725.7823	L	b1	146.10552769922	y1	2	57.5493	23.9835	74.06	57.5493	23.9835	74.06
0.999	LAVYQAGAR	CSQKCDQNK	3	316.8469	15.989	484.1906	316.8469	15.989	484.1906	L	b1	146.10552769922	y1	1	114.0913	47.967	147.1128	114.0913	47.967	147.1128
0.999	LAVYQAGAR	CSQKCDQNK	3	316.8469	15.989	484.1906	316.8469	15.989	484.1906	L	b1	146.10552769922	y1	2	57.5493	23.9835	74.06	57.5493	23.9835	74.06
0.999	LAVYQAGAR	CSQKCDQNK	2	474.7667	23.9835	754.293	474.7667	23.9835	754.293	L	b1	146.10552769922	y1	1	114.0913	47.967	147.1128	114.0913	47.967	147.1128
0.999	LAVYQAGAR	CSQKCDQNK	2	474.7667	23.9835	754.293	474.7667	23.9835	754.293	L	b1	146.10552769922	y1	2	57.5493	23.9835	74.06	57.5493	23.9835	74.06
0.999	LAVYQAGAR	CSQKCDQNK	3	316.8469	15.989	503.1978	316.8469	15.989	503.1978	L	b1	146.10552769922	y1	1	114.0913	47.967	147.1128	114.0913	47.967	147.1128
0.999	LAVYQAGAR	CSQKCDQNK	3	316.8469	15.989	503.1978	316.8469	15.989	503.1978	L	b1	146.10552769922	y1	2	57.5493	23.9835	74.06	57.5493	23.9835	74.06
0.999	LAVYQAGAR	TNTLAKANK	2	474.7667	23.9835	480.7773	474.7667	23.9835	480.7773	L	b1	101.04767846918	b1	1	114.0913	47.967	147.1128	114.0913	47.967	147.1128
0.999	LAVYQAGAR	TNTLAKANK	2	474.7667	23.9835	480.7773	474.7667	23.9835	480.7773	L	b1	101.04767846918	b1	2	57.5493	23.9835	74.06	57.5493	23.9835	74.06
0.999	LAVYQAGAR	TNTLAKANK	3	316.8469	15.989	320.8539	316.8469	15.989	320.8539	L	b1	101.04767846918	b1	1	114.0913	47.967	147.1128	114.0913	47.967	147.1128
0.999	LAVYQAGAR	TNTLAKANK	3	316.8469	15.989	320.8539	316.8469	15.989	320.8539	L	b1	101.04767846918	b1	2	57.5493	23.9835	74.06	57.5493	23.9835	74.06
0.999	LAVYQAGAR	TNTLAKANK	2	474.7667	23.9835	565.7999	474.7667	23.9835	565.7999	L	b1	101.04767846918	b1	1	114.0913	47.967	147.1128	114.0913	47.967	147.1128
0.999	LAVYQAGAR	TNTLAKANK	2	474.7667	23.9835	565.7999	474.7667	23.9835	565.7999	L	b1	101.04767846918	b1	2	57.5493	23.9835	74.06	57.5493	23.9835	74.06
0.999	LAVYQAGAR	TNTLAKANK	3	316.8469	15.989	377.5357	316.8469	15.989	377.5357	L	b1	101.04767846918	b1	1	114.0913	47.967	147.1128	114.0913	47.967	147.1128
0.999	LAVYQAGAR	TNTLAKANK	3	316.8469	15.989	377.5357	316.8469	15.989	377.5357	L	b1	101.04767846918	b1	2	57.5493	23.9835	74.06	57.5493	23.9835	74.06
0.999	LAVYQAGAR	TNTLAKANK	2	474.7667	23.9835	650.8226	474.7667	23.9835	650.8226	L	b1	101.04767846918	b1	1	114.0913	47.967	147.1128	114.0913	47.967	147.1128
0.999	LAVYQAGAR	TNTLAKANK	2	474.7667	23.9835	650.8226	474.7667	23.9835	650.8226	L	b1	101.04767846918	b1	2	57.5493	23.9835	74.06	57.5493	23.9835	74.06
0.999	LAVYQAGAR	TNTLAKANK	3	316.8469	15.989	434.2175	316.8469	15.989	434.2175	L	b1	101.04767846918	b1	1	114.0913	47.967	147.1128	114.0913	47.967	147.1128
0.999	LAVYQAGAR	TNTLAKANK	3	316.8469	15.989	434.2175	316.8469	15.989	434.2175	L	b1	101.04767846918	b1	2	57.5493	23.9835	74.06	57.5493	23.9835	74.06
0.999	LAVYQAGAR	TNTLAKANK	2	474.7667	23.9835	480.7773	474.7667	23.9835	480.7773	L	b1	858.49231561518	y8	1	114.0913	47.967	147.1128	114.0913	47.967	147.1128
0.999	LAVYQAGAR	TNTLAKANK	2	474.7667	23.9835	480.7773	474.7667	23.9835	480.7773	L	b1	858.49231561518	y8	2	57.5493	23.9835	74.06	57.5493	23.9835	74.06
0.999	LAVYQAGAR	TNTLAKANK	3	316.8469	15.989	320.8539	316.8469	15.989	320.8539	L	b1	858.49231561518	y8	1	114.0913	47.967	147.1128	114.0913	47.967	147.1128
0.999	LAVYQAGAR	TNTLAKANK	3	316.8469	15.989	320.8539	316.8469	15.989	320.8539	L	b1	858.49231561518	y8	2	57.5493	23.9835	74.06	57.5493	23.9835	74.06
0.999	LAVYQAGAR	TNTLAKANK	2	474.7667	23.9835	565.7999	474.7667	23.9835	565.7999	L	b1	858.49231561518	y8	1	114.0913	47.967	147.1128	114.0913	47.967	147.1128
0.999	LAVYQAGAR	TNTLAKANK	2	474.7667	23.9835	565.7999	474.7667	23.9835	565.7999	L	b1	858.49231561518	y8	2	57.5493	23.9835	74.06	57.5493	23.9835	74.06
0.999	LAVYQAGAR	TNTLAKANK	3	316.8469	15.989	377.5357	316.8469	15.989	377.5357	L	b1	858.49231561518	y8	1	114.0913	47.967	147.1128	114.0913	47.967	147.1128
0.999	LAVYQAGAR	TNTLAKANK	3	316.8469	15.989	377.5357	316.8469	15.989	377.5357	L	b1	858.49231561518	y8	2	57.5493	23.9835	74.06	57.5493	23.9835	74.06
0.999	LAVYQAGAR	TNTLAKANK	2	474.7667	23.9835	650.8226	474.7667	23.9835	650.8226	L	b1	858.49231561518	y8	1	114.0913	47.967	147.1128	114.0913	47.967	147.1128
0.999	LAVYQAGAR	TNTLAKANK	2	474.7667	23.9835	650.8226	474.7667	23.9835	650.8226	L	b1	858.49231561518	y8	2	57.5493	23.9835	74.06	57.5493	23.9835	74.06
0.999	LAVYQAGAR	TNTLAKANK	3	316.8469	15.989	434.2175	316.8469	15.989	434.2175	L	b1	858.49231561518	y8	1	114.0913	47.967	147.1128	114.0913	47.967	147.1128
0.999	LAVYQAGAR	TNTLAKANK	3	316.8469	15.989	434.2175	316.8469	15.989	434.2175	L	b1	858.49231561518	y8	2	57.5493	23.9835	74.06	57.5493	23.9835	74.06
0.999	LAVYQAGAR	TNTLAKANK	2	474.7667	23.9835	480.7773	474.7667	23.9835	480.7773	L	b1	215.09060591056	b2	1	114.0913	47.967	147.1128	114.0913	47.967	147.1128
0.999	LAVYQAGAR	TNTLAKANK	2	474.7667	23.9835	480.7773	474.7667	23.9835	480.7773	L	b1	215.09060591056	b2	2	57.5493	23.9835	74.06	57.5493	23.9835	74.06
0.999	LAVYQAGAR	TNTLAKANK	3	316.8469	15.989	320.8539	316.8469	15.989	320.8539	L	b1	215.09060591056	b2	1	114.0913	47.967	147.1128	114.0913	47.967	147.1128
0.999	LAVYQAGAR	TNTLAKANK	3	316.8469	15.989	320.8539	316.8469	15.989	320.8539	L	b1	215.09060591056	b2	2	57.5493	23.9835	74.06	57.5493	23.9835	74.06
0.999	LAVYQAGAR	TNTLAKANK	2	474.7667	23.9835	565.7999	474.7667	23.9835	565.7999	L	b1	215.09060591056	b2	1	114.0913	47.967	147.1128	114.0913	47.967	147.1128
0.999	LAVYQAGAR	TNTLAKANK	2	474.7667	23.9835	565.7999	474.7667	23.9835	565.7999	L	b1	215.09060591056	b2	2	57.5493	23.9835	74.06	57.5493	23.9835	74.06
0.999	LAVYQAGAR	TNTLAKANK	3	316.8469	15.989	377.5357	316.8469	15.989	377.5357	L	b1	215.09060591056	b2	1	114.0913	47.967	147.1128	114.0913	47.967	147.1128
0.999	LAVYQAGAR	TNTLAKANK	3	316.8469	15.989	377.5357	316.8469	15.989	377.5357	L	b1	215.09060591056	b2	2	57.5493	23.9835	74.06	57.5493	23.9835	74.06
0.999	LAVYQAGAR	TNTLAKANK	2	474.7667	23.9835	650.8226	474.7667	23.9835	650.8226	L	b1	215.09060591056	b2	1	114.0913	47.967	147.1128	114.0913	47.967	147.1128
0.999	LAVYQAGAR	TNTLAKANK	2	474.7667	23.9835	650.8226	474.7667	23.9835	650.8226	L	b1	215.09060591056	b2	2	57.5493	23.9835	74.06	57.5493	23.9835	74.06
0.999	LAVYQAGAR	TNTLAKANK	3	316.8469	15.989	434.2175	316.8469	15.989	434.2175	L	b1	215.09060591056	b2	1	114.0913	47.967	147.1128	114.0913	47.967	147.1128
0.999	LAVYQAGAR	TNTLAKANK	3	316.8469	15.989	434.2175	316.8469	15.989	434.2175	L	b1	215.09060591056	b2	2	57.5493	23.9835	74.06	57.5493	23.9835	74.06
0.999	LAVYQAGAR	TNTLAKANK	2	474.7667	23.9835	480.7773	474.7667	23.9835	480.7773	L	b1	744.4493881738	y7	1	114.0913	47.967	147.1128	114.0913	47.967	147.1128
0.999	LAVYQAGAR	TNTLAKANK	2	474.7667	23.9835	480.7773	474.7667	23.9835	480.7773	L	b1	744.4493881738	y7	2	57.5493	23.9835	74.06	57.5493	23.9835	74.06
0.999	LAVYQAGAR	TNTLAKANK	3	316.8469	15.989	320.8539	316.8469	15.989	320.8539	L	b1	744.4493881738	y7	1	114.0913	47.967	147.1128	114.0913	47.967	147.1128
0.999	LAVYQAGAR	TNTLAKANK	3	316.8469	15.989	320.8539	316.8469	15.989	320.8539	L	b1	744.4493881738	y7	2	57.5493	23.9835	74.06	57.5493	23.9835	74.06
0.999	LAVYQAGAR	TNTLAKANK	2	474.7667	23.9835	565.7999	474.7667	23.9835	565.7999	L	b1	744.4493881738	y7	1	114.0913	47.967	147.1128	114.0913	47.967	147.1128
0.999	LAVYQAGAR	TNTLAKANK	2	474.7667	23.9835	565.7999	474.7667	23.9835	565.7999	L	b1	744.4493881738	y7	2	57.5493	23.9835	74.06	57.5493	23.9835	74.06
0.999	LAVYQAGAR	TNTLAKANK	3	316.8469	15.989	377.5357	316.8469	15.989	377.5357	L	b1	744.4493881738	y7	1	114.0913	47.967	147.1128	114.0913	47.967	147.1128
0.999	LAVYQAGAR	TNTLAKANK	3	316.8469	15.989	377.5357	316.8469	15.989	377.5357	L	b1	744.4493881738	y7	2	57.5493	23.9835	74.06	57.5493	23.9835	74.06
0.999	LAVYQAGAR	TNTLAKANK	2	474.7667	23.9835	650.8226	474.7667	23.9835	650.8226	L	b1	744.4493881738	y7	1	114.0913	47.967	147.1128	114.0913	47.967	147.1128
0.999	LAVYQAGAR	TNTLAKANK	2	474.7667	23.9835	650.8226	474.7667	23.9835	650.8226	L	b1	744.4493881738	y7	2	57.5493	23.9835	74.06	57.5493	23.9835	74.06
0.999	LAVYQAGAR	TNTLAKANK	3	316.8469	15.989	434.2175	316.8469	15.989	434.2175	L	b1	744.4493881738	y7	1	114.0913	47.967	147.1128	114.0913	47.967	147.1128
0.999	LAVYQAGAR	TNTLAKANK	3	316.8469	15.989	434.2175	316.8469	15.989	434.2175	L	b1	744.4493881738	y7	2	57.5493	23.9835	74.06	57.5493	23.9835	74.06
0.999	LAVYQAGAR	TNTLAKANK	2	474.7667	23.9835	480.7773	474.7667	23.9835	480.7773	L	b1	316.13828437974	b3	1	114.0913	47.967	147.1128	114.0913	47.967	147.1128
0.999	LAVYQAGAR	TNTLAKANK	2	474.7667	23.9835	480.7773	474.7667	23.9835	480.7773	L	b1	316.13828437974	b3	2	57.5493	23.9835	74.06	57.5493	23.9835	74.06
0.999	LAVYQAGAR	TNTLAKANK	3	316.8469	15.989	320.8539	316.8469	15.989	320.8539	L	b1	316.13828437974	b3	1	114.0913	47.967	147.1128	114.0913	47.967	147.1128
0.999	LAVYQAGAR	TNTLAKANK	3	316.8469	15.989	320.8539	316.8469	15.989	320.8539	L	b1	316.13828437974	b3	2	57.5493	23.9835	74.06	57.5493	23.9835	74.06
0.999	LAVYQAGAR	TNTLAKANK	2	474.7667	23.9835	565.7999	474.7667	23.9835	565.7999	L	b1	316.13828437974	b3	1	114.0913	47.967	147.1128	114.0913	47.967	147.1128
0.999	LAVYQAGAR	TNTLAKANK	2	474.7667	23.9835	565.7999	474.7667	23.9835	565.7999	L	b1	316.13828437974	b3	2	57.5493	23.9835	74.06	57.5493	23.9835	74.06
0.999	LAVYQAGAR	TNTLAKANK	3	316.8469	15.989	377.5357	316.8469	15.989	377.5357	L	b1	316.13828437974	b3	1	114.0913	47.967	147.1128	114.0913	47.967	147.1128
0.999	LAVYQAGAR	TNTLAKANK	3	316.8469	15.989	377.5357	316.8469	15.989	377.5357	L	b1	316.13828437974	b3	2	57.5493	23.9835	74.06	57.5493	23.9835	74.06
0.999	LAVYQAGAR	TNTLAKANK	2	474.7667	23.9835	650.8226	474.7667	23.9835	650.8226	L	b1	316.13828437974	b3	1	114.0913	47.967	147.1128	114.0913	47.967	147.1128
0.999	LAVYQAGAR	TNTLAKANK	2	474.7667	23.9835	650.8226	474.7667	23.9835	650.8226	L	b1	316.13828437974	b3	2	57.5493	23.9835	74.06	57.5493	23.9835	74.06
0.999	LAVYQAGAR	TNTLAKANK	3	316.8469	15.989	434.2175	316.8469	15.989	434.2175	L	b1	316.13828437974	b3	1	114.0913	47.967	147.1128	114.0913	47.967	147.1128
0.999	LAVYQAGAR	TNTLAKANK	3	316.8469	15.989	434.2175	316.8469	15.989	434.2175	L	b1	316.13828437974	b3	2	57.5493	23.9835	74.06	57.5493	23.9835	74.06
0.999	LAVYQAGAR	TNTLAKANK	2	474.7667	23.9835	480.7773	474.7667	23.9835	480.7773	L	b1	643.40170970462	y6	1	114.0913	47.967	147.1128	114.0913	47.967	147.1128
0.999	LAVYQAGAR	TNTLAKANK	2	474.7667	23.9835	480.7773	474.7667	23.9835	480.7773	L	b1	643.40170970462	y6	2	57.5493	23.9835	74.06	57.5493	23.9835	74.06
0.999	LAVYQAGAR	TNTLAKANK	3	316.8469	15.989	320.8539	316.8469	15.989	320.8539	L	b1	643.40170970462	y6	1	114.0913	47.967	147.1128	114.0913	47.967	147.1128
0.999	LAVYQAGAR	TNTLAKANK	3	316.8469	15.989	320.8539	316.8469	15.989	320.8539	L	b1	643.40170970462	y6	2	57.5493	23.9835	74.06	57.5493	23.9835	74.06
0.999	LAVYQAGAR	TNTLAKANK	2	474.7667	23.9835	565.7999	474.7667	23.9835	565.7999	L	b1	643.40170970462	y6	1	114.0913	47.967	147.1128	114.0913	47.967	147.1128
0.999	LAVYQAGAR	TNTLAKANK	2	474.7667	23.9835	565.7999	474.7667	23.9835	565.7999	L	b1	643.40170970462	y6	2	57.5493	23.9835	74.06	57.5493	23.9835	74.06
0.999	LAVYQAGAR	TNTLAKANK	3	316.8469	15.989	377.5357	316.8469	15.989	377.5357	L	b1	643.40170970462	y6	1	114.0913	47.967	147.1128	114.0913	47.967	147.1128
0.999	LAVYQAGAR	TNTLAKANK	3	316.8469	15.989	377.5357	316.8469	15.989	377.5357	L	b1	643.40170970462	y6	2	57.5493	23.9835	74.06	57.5493	23.9835	74.06
0.999	LAVYQAGAR	TNTLAKANK	2	474.7667	23.9835	650.8226	474.7667	23.9835	650.8226	L	b1	643.40170970462	y6	1	114.0913	47.967	147.1128	114.0913	47.967	147.1128
0.999	LAVYQAGAR	TNTLAKANK	2	474.7667	23.9835	650.8226	474.7667	23.9835	650.8226	L	b1	643.40170970462	y6	2	57.5493	23.9835	74.06	57.5493	23.9835	74.06
0.999	LAVYQAGAR	TNTLAKANK	3	316.8469	15.989	434.2175	316.8469	15.989	434.2175	L	b1	643.40170970462	y6	1	114.0913	47.967	147.1128	114.0913	47.967	147.1128
0.999	LAVYQAGAR	TNTLAKANK	3	316.8469	15.989	434.2175	316.8469	15.989	434.2175	L	b1	643.40170970462	y6	2	57.5493	23.9835	74.06	57.5493	23.9835	74.06
0.999	LAVYQAGAR	TNTLAKANK	2	474.7667	23.9835	480.7773	474.7667	23.9835	480.7773	L	b1	429.22234835827	b4	1	114.0913	47.967	147.1128	114.0913	47.967	147.1128
0.999	LAVYQAGAR	TNTLAKANK	2	474.7667	23.9835	480.7773	474.7667	23.9835	480.7773	L	b1	429.22234835827	b4	2	57.5493	23.9835	74.06	57.5493	23.9835	74.06
0.999	LAVYQAGAR	TNTLAKANK	3	316.8469	15.989	320.8539	316.8469	15.989	320.8539	L	b1	429.22234835827	b4	1	114.0913	47.967	147.1128	114.0913	47.967	147.1128
0.999	LAVYQAGAR	TNTLAKANK	3	316.8469	15.989	320.8539	316.8469	15.989	320.8539	L	b1	429.22234835827	b4	2	57.5493	23.9835	74.06	57.5493	23.9835	74.06
0.999	LAVYQAGAR	TNTLAKANK	2	474.7667	23.9835	565.7999	474.7667	23.9835	565.7999	L	b1	429.22234835827	b4	1	114.0913	47.967	147.1128	114.0913	47.967	147.1128
0.999	LAVYQAGAR	TNTLAKANK	2	474.7667	23.9835	565.7999	474.7667	23.9835	565.7999	L	b1	429.22234835827	b4	2	57.5493	23.9835	74.06	57.5493	23.9835	74.06
0.999	LAVYQAGAR	TNTLAKANK	3	316.8469	15.989	377.5357	316.8469	15.989	377.5357	L	b1	429.22234835827	b4	1	114.0913	47.967	147.1128	114.0913	47.967	147.1128
0.999	LAVYQAGAR	TNTLAKANK	3	316.8469	15.989	377.5357	316.8469	15.989	377.5357	L	b1	429.22234835827	b4	2	57.5493	23.9835	74.06	57.5493	23.9835	74.06
0.999	LAVYQAGAR	TNTLAKANK	2	474.7667	23.9835	650.8226	474.7667	23.9835	650.8226	L	b1	429.22234835827	b4	1	114.0913	47.967	147.1128	114.0913	47.967	147.1128
0.999	LAVYQAGAR	TNTLAKANK	2	474.7667	23.9835	650.8226	474.7667	23.9835	650.8226	L	b1	429.22234835827	b4	2	57.5493	23.9835	74.06	57.5493	23.9835	74.06
0.999	LAVYQAGAR	TNTLAKANK	3	316.8469	15.989	434.2175	316.8469	15.989	434.2175	L	b1	429.22234835827	b4	1	114.0913	47.967	147.1128	114.0913	47.967	147.1128
0.999	LAVYQAGAR	TNTLAKANK	3	316.8469	15.989	434.2175	316.8469	15.989	434.2175	L	b1	429.22234835827	b4	2	57.5493	23.9835	74.06	57.5493	23.9835	74.06
0.999	LAVYQAGAR	TNTLAKANK	2	474.7667	23.9835	480.7773	474.7667	23.9835	480.7773	L	b1	530.31764572609	y5	1	114.0913	47.967	147.1128	114.0913	47.967	147.1128
0.999	LAVYQAGAR	TNTLAKANK	2	474.7667	23.9835	480.7773	474.7667	23.9835	480.7773	L	b1	530.31764572609	y5	2	57.5493	23.9835	74.06	57.5493	23.9835	74.06
0.999	LAVYQAGAR	TNTLAKANK	3	316.8469	15.989	320.8539	316.8469	15.989	320.8539	L	b1	530.31764572609	y5	1	114.0913	47.967	147.1128	114.0913	47.967	147.1128
0.999	LAVYQAGAR	TNTLAKANK	3	316.8469	15.989	320.8539	316.8469	15.989	320.8539	L	b1	530.31764572609	y5	2	57.5493	23.9835	74.06	57.5493	23.9835	74.06
0.999	LAVYQAGAR	TNTLAKANK	2	474.7667	23.9835	565.7999	474.7667	23.9835	565.7999	L	b1	530.31764572609	y5	1	114.0913	47.967	147.1128	114.0913	47.967	147.1128
0.999	LAVYQAGAR	TNTLAKANK	2	474.7667	23.9835	565.7999	474.7667	23.9835	565.7999	L	b1	530.31764572609	y5	2	57.5493	23.9835	74.06	57.5493	23.9835	74.06
0.999	LAVYQAGAR	TNTLAKANK	3	316.8469	15.989	377.5357	316.8469	15.989	377.5357	L	b1	530.31764572609	y5	1	114.0913	47.967	147.1128	114.0913	47.967	147.1128
0.999	LAVYQAGAR	TNTLAKANK	3	316.8469	15.989	377.5357	316.8469	15.989	377.5357	L	b1	530.31764572609	y5	2	57.5493	23.9835	74.06	57.5493	23.9835	74.06
0.999	LAVYQAGAR	TNTLAKANK	2	474.7667	23.9835	650.8226	474.7667	23.9835	650.8226	L	b1	530.31764572609	y5	1	114.0913	47.967	147.1128	114.0913	47.967	147.1128
0.999	LAVYQAGAR	TNTLAKANK	2	474.7667	23.9835	650.8226	474.7667	23.9835	650.8226	L	b1	530.31764572609	y5	2	57.5493	23.9835	74.06	57.5493	23.9835	74.06
0.999	LAVYQAGAR	TNTLAKANK	3	316.8469	15.989	434.2175	316.8469	15.989	434.2175	L	b1	530.31764572609	y5	1	114.0913	47.967	147.1128	114.0913	47.967	147.1128
0.999	LAVYQAGAR	TNTLAKANK	3	316.8469	15.989	434.2175	316.8469	15.989	434.2175	L	b1	530.31764572609	y5	2	57.5493	23.9835	74.06	57.5493	23.9835	74.06
0.999	LAVYQAGAR	TNTLAKANK	2	474.7667	23.9835	480.7773	474.7667	23.9835	480.7773	L	b1	500.25946214342	b5	1	114.0913	47.967	147.1128	114.0913	47.967	147.1128
0.999	LAVYQAGAR	TNTLAKANK	2	474.7667	23.9835	480.7773	474.7667	23.9835	480.7773	L	b1	500.25946214342	b5	2	57.5493	23.9835	74.06	57.5493	23.9835	74.06
0.999	LAVYQAGAR	TNTLAKANK	3	316.8469	15.989	320.8539	316.8469	15.989	320.8539	L	b1	500.25946214342	b5	1	114.0913	47.967	147.1128	114.0913	47.967	147.1128
0.999	LAVYQAGAR	TNTLAKANK	3	316.8469	15.989	320.8539	316.8469	15.989	320.8539	L	b1	500.25946214342	b5	2	57.5493	23.9835	74.06	57.5493	23.9835	74.06
0.999	LAVYQAGAR	TNTLAKANK	2	474.7667	23.9835	565.7999	474.7667	23.9835	565.7999	L	b1	500.25946214342	b5	1	114.0913	47.967	147.1128	114.0913	47.967	147.1128
0.999	LAVYQAGAR	TNTLAKANK	2	474.7667	23.9835	565.7999	474.7667	23.9835	565.7999	L	b1	500.25946214342	b5	2	57.5493	23.9835	74.06	57.5493	23.9835	74.06
0.999	LAVYQAGAR	TNTLAKANK	3	316.8469	15.989	377.5357	316.8469	15.989	377.5357	L	b1	500.25946214342	b5	1	114.0913	47.967	147.1128	114.0913	47.967	147.1128
0.999	LAVYQAGAR	TNTLAKANK	3	316.8469	15.989	377.5357	316.8469	15.989	377.5357	L	b1	500.25946214342	b5	2	57.5493	23.9835	74.06	57.5493	23.9835	74.06
0.999	LAVYQAGAR	TNTLAKANK	2	474.7667	23.9835	650.8226	474.7667	23.9835	650.8226	L	b1	500.25946214342	b5	1	114.0913	47.967	147.1128	114.0913	47.967	147.1128
0.999	LAVYQAGAR	TNTLAKANK	2	474.7667	23.9835	650.8226	474.7667	23.9835	650.8226	L	b1	500.25946214342	b5	2	57.5493	23.9835	74.06	57.5493	23.9835	74.06
0.999	LAVYQAGAR	TNTLAKANK	3	316.8469	15.989	434.2175	316.8469	15.989	434.2175	L	b1	500.25946214342	b5	1	114.0913	47.967	147.1128	114.0913	47.967	147.1128
0.999	LAVYQAGAR	TNTLAKANK	3	316.8469	15.989	434.2175	316.8469	15.989	434.2175	L	b1	500.25946214342	b5	2	57.5493	23.9835	74.06	57.5493	23.9835	74.06
0.999	LAVYQAGAR	TNTLAKANK	2	474.7667	23.9835	480.7773	474.7667	23.9835	480.7773	L	b1	459.28053194094	y4	1	114.0913	47.967	147.1128	114.0913	47.967	147.1128
0.999	LAVYQAGAR	TNTLAKANK	2	474.7667	23.9835	480.7773	474.7667	23.9835	480.7773	L	b1	459.28053194094	y4	2	57.5493	23.9835	74.06	57.5493	23.9835	74.06
0.999	LAVYQAGAR	TNTLAKANK	3	316.8469	15.989	320.8539	316.8469	15.989	320.8539	L	b1	459.28053194094	y4	1	114.0913	47.967	147.1128	114.0913	47.967	147.1128
0.999	LAVYQAGAR	TNTLAKANK	3	316.8469	15.989	320.8539	316.8469	15.989	320.8539	L	b1	459.28053194094	y4	2	57.5493	23.9835	74.06	57.5493	23.9835	74.06
0.999	LAVYQAGAR	TNTLAKANK	2	474.7667	23.9835	565.7999	474.7667	23.9835	565.7999	L	b1	459.28053194094	y4	1	114.0913	47.967	147.1128	114.0913	47.967	147.1128
0.999	LAVYQAGAR	TNTLAKANK	2	474.7667	23.9835	565.7999	474.7667	23.9835	565.7999	L	b1	459.28053194094	y4	2	57.5493	23.9835	74.06	57.5493	23.9835	74.06
0.999	LAVYQAGAR	TNTLAKANK	3	316.8469	15.989	377.5357	316.8469	15.989	377.5357	L	b1	459.28053194094	y4	1	114.0913	47.967	147.1128	114.0913	47.967	147.1128
0.999	LAVYQAGAR	TNTLAKANK	3	316.8469	15.989	377.5357	316.8469	15.989	377.5357	L	b1	459.28053194094	y4	2	57.5493	23.9835	74.06	57.5493	23.9835	74.06
0.999	LAVYQAGAR	TNTLAKANK	2	474.7667	23.9835	650.8226	474.7667	23.9835	650.8226	L	b1	459.28053194094	y4	1	114.0913	47.967	147.1128	114.0913	47.967	147.1128
0.999	LAVYQAGAR	TNTLAKANK	2	474.7667	23.9835	650.8226	474.7667	23.9835	650.8226	L	b1	459.28053194094	y4	2	57.5493	23.9835	74.06	57.5493	23.9835	74.06
0.999	LAVYQAGAR	TNTLAKANK	3	316.8469	15.989	434.2175	316.8469	15.989	434.2175	L	b1	459.28053194094	y4	1	114.0913	47.967	147.1128	114.0913	47.967	147.1128
0.999	LAVYQAGAR	TNTLAKANK	3	316.8469	15.989	434.2175	316.8469	15.989	434.2175	L	b1	459.28053194094	y4	2	57.5493	23.9835	74.06	57.5493	23.9835	74.06
0.999	LAVYQAGAR	TNTLAKANK	2	474.7667	23.9835	480.7773	474.7667	23.9835	480.7773	L	b1	628.35442515861	b6	1	114.0913	47.967	147.1128	114.0913	47.967	147.1128
0.999	LAVYQAGAR	TNTLAKANK	2	474.7667	23.9835	480.7773	474.7667	23.9835	480.7773	L	b1	628.35442515861	b6	2	57.5493	23.9835	74.06	57.5493	23.9835	74.06
0.999	LAVYQAGAR	TNTLAKANK	3	316.8469	15.989	320.8539	316.8469	15.989	320.8539	L	b1	628.35442515861	b6	1	114.0913	47.967	147.1128	114.0913	47.967	147.1128
0.999	LAVYQAGAR	TNTLAKANK	3	316.8469	15.989	320.8539	316.8469	15.989	320.8539	L	b1	628.35442515861	b6	2	57.5493	23.9835	74.06	57.5493	23.9835	74.06
0.999	LAVYQAGAR	TNTLAKANK	2	474.7667	23.9835	565.7999	474.7667	23.9835	565.7999	L	b1	628.35442515861	b6	1	114.0913	47.967	147.1128	114.0913	47.967	147.1128
0.999	LAVYQAGAR	TNTLAKANK	2	474.7667	23.9835	565.7999	474.7667	23.9835	565.7999	L	b1	628.35442515861	b6	2	57.5493	23.9835	74.06	57.5493	23.9835	74.06
0.999	LAVYQAGAR	TNTLAKANK	3	316.8469	15.989	377.5357	316.8469	15.989	377.5357	L	b1	628.35442515861	b6	1	114.0913	47.967	147.1128	114.0913	47.967	147.1128
0.999	LAVYQAGAR	TNTLAKANK	3	316.8469	15.989	377.5357	316.8469	15.989	377.5357	L	b1	628.35442515861	b6	2	57.5493	23.9835	74.06	57.5493	23.9835	74.06
0.999	LAVYQAGAR	TNTLAKANK	2	474.7667	23.9835	650.8226	474.7667	23.9835	650.8226	L	b1	628.35442515861	b6	1	114.0913	47.967	147.1128	114.0913	47.967	147.1128
0.999	LAVYQAGAR	TNTLAKANK	2	474.7667	23.9835	650.8226	474.7667	23.9835	650.8226	L	b1	628.35442515861	b6	2	57.5493	23.9835	74.06	57.5493	23.9835	74.06
0.999	LAVYQAGAR	TNTLAKANK	3	316.8469	15.989	434.2175	316.8469	15.989	434.2175	L	b1	628.35442515861	b6	1	114.0913	47.967	147.1128	114.0913	47.967	147.1128
0.999	LAVYQAGAR	TNTLAKANK	3	316.8469	15.989	434.2175	316.8469	15.989	434.2175	L	b1	628.35442515861	b6	2	57.5493	23.9835	74.06	57.5493	23.9835	74.06
0.999	LAVYQAGAR	TNTLAKANK	2	474.7667	23.9835	480.7773	474.7667	23.9835	480.7773	L	b1	331.18556892575	y3	1	114.0913	47.967	147.1128	114.0913	47.967	147.1128
0.999	LAVYQAGAR	TNTLAKANK	2	474.7667	23.9835	480.7773	474.7667	23.9835	480.7773	L	b1	331.18556892575	y3	2	57.5493	23.9835	74.06	57.5493	23.9835	74.06
0.999	LAVYQAGAR	TNTLAKANK	3	316.8469	15.989	320.8539	316.8469	15.989	320.8539	L	b1	331.18556892575	y3	1	114.0913	47.967	147.1128	114.0913	47.967	147.1128
0.999	LAVYQAGAR	TNTLAKANK	3	316.8469	15.989	320.8539	316.8469	15.989	320.8539	L	b1	331.18556892575	y3	2	57.5493	23.9835	74.06	57.5493	23.9835	74.06
0.999	LAVYQAGAR	TNTLAKANK	2	474.7667	23.9835	565.7999	474.7667	23.9835	565.7999	L	b1	331.18556892575	y3	1	114.0913	47.967	147.1128	114.0913	47.967	147.1128
0.999	LAVYQAGAR	TNTLAKANK	2	474.7667	23.9835	565.7999	474.7667	23.9835	565.7999	L	b1	331.18556892575	y3	2	57.5493	23.9835	74.06	57.5493	23.9835	74.06
0.999	LAVYQAGAR	TNTLAKANK	3	316.8469	15.989	377.5357	316.8469	15.989	377.5357	L	b1	331.18556892575	y3	1	114.0913	47.967	147.1128	114.0913	47.967	147.1128
0.999	LAVYQAGAR	TNTLAKANK	3	316.8469	15.989	377.5357	316.8469	15.989	377.5357	L	b1	331.18556892575	y3	2	57.5493	23.9835	74.06	57.5493	23.9835	74.06
0.999	LAVYQAGAR	TNTLAKANK	2	474.7667	23.9835	650.8226	474.7667	23.9835	650.8226	L	b1	331.18556892575	y3	1	114.0913	47.967	147.1128	114.0913	47.967	147.1128
0.999	LAVYQAGAR	TNTLAKANK	2	474.7667	23.9835	650.8226	474.7667	23.9835	650.8226	L	b1	331.18556892575	y3	2	57.5493	23.9835	74.06	57.5493	23.9835	74.06
0.999	LAVYQAGAR	TNTLAKANK	3	316.8469	15.989	434.2175	316.8469	15.989	434.2175	L	b1	331.18556892575	y3	1	114.0913	47.967	147.1128	114.0913	47.967	147.1128
0.999	LAVYQAGAR	TNTLAKANK	3	316.8469	15.989	434.2175	316.8469	15.989	434.2175	L	b1	331.18556892575	y3	2	57.5493	23.9835	74.06	57.5493	23.9835	74.06
0.999	LAVYQAGAR	TNTLAKANK	2	474.7667	23.9835	480.7773	474.7667	23.9835	480.7773	L	b1	699.39153894376	b7	1	114.0913	47.967	147.1128	114.0913	47.967	147.1128
0.999	LAVYQAGAR	TNTLAKANK	2	474.7667	23.9835	480.7773	474.7667	23.9835	480.7773	L	b1	699.39153894376	b7	2	57.5493	23.9835	74.06	57.5493	23.9835	74.06
0.999	LAVYQAGAR	TNTLAKANK	3	316.8469	15.989	320.8539	316.8469	15.989	320.8539	L	b1	699.39153894376	b7	1	114.0913	47.967	147.1128	114.0913	47.967	147.1128
0.999	LAVYQAGAR	TNTLAKANK	3	316.8469	15.989	320.8539	316.8469	15.989	320.8539	L	b1	699.39153894376	b7	2	57.5493	23.9835	74.06	57.5493	23.9835	74.06
0.999	LAVYQAGAR	TNTLAKANK	2	474.7667	23.9835	565.7999	474.7667	23.9835	565.7999	L	b1	699.39153894376	b7	1	114.0913	47.967	147.1128	114.0913	47.967	147.1128
0.999	LAVYQAGAR	TNTLAKANK	2	474.7667	23.9835	565.7999	474.7667	23.9835	565.7999	L	b1	699.39153894376	b7	2	57.5493	23.9835	74.06	57.5493	23.9835	74.06
0.999	LAVYQAGAR	TNTLAKANK	3	316.8469	15.989	377.5357	316.8469	15.989	377.5357	L	b1	699.39153894376	b7	1	114.0913	47.967	147.1128	114.0913	47.967	147.1128
0.999	LAVYQAGAR	TNTLAKANK	3	316.8469	15.989	377.5357	316.8469	15.989	377.5357	L	b1	699.39153894376	b7	2	57.5493	23.9835	74.06	57.5493	23.9835	74.06
0.999	LAVYQAGAR	TNTLAKANK	2	474.7667	23.9835	650.8226	474.7667	23.9835	650.8226	L	b1	699.39153894376	b7	1	114.0913	47.967	147.1128	114.0913	47.967	147.1128
0.999	LAVYQAGAR	TNTLAKANK	2	474.7667	23.9835	650.8226	474.7667	23.9835	650.8226	L	b1	699.39153894376	b7	2	57.5493	23.9835	74.06	57.5493	23.9835	74.06
0.999	LAVYQAGAR	TNTLAKANK	3	316.8469	15.989	434.2175	316.8469	15.989	434.2175	L	b1	699.39153894376	b7	1	114.0913	47.967	147.1128	114.0913	47.967	147.1128
0.999	LAVYQAGAR	TNTLAKANK	3	316.8469	15.989	434.2175	316.8469	15.989	434.2175	L	b1	699.39153894376	b7	2	57.5493	23.9835	74.06	57.5493	23.9835	74.06
0.999	LAVYQAGAR	TNTLAKANK	2	474.7667	23.9835	480.7773	474.7667	23.9835	480.7773	L	b1	260.1484551406	y2	1	114.0913	47.967	147.1128	114.0913	47.967	147.1128
0.999	LAVYQAGAR	TNTLAKANK	2	474.7667	23.9835	480.7773	474.7667	23.9835	480.7773	L	b1	260.1484551406	y2	2	57.5493	23.9835	74.06	57.5493	23.9835	74.06
0.999	LAVYQAGAR	TNTLAKANK	3	316.8469	15.989	320.8539	316.8469	15.989	320.8539	L	b1	260.1484551406	y2	1	114.0913	47.967	147.1128	114.0913	47.967	147.1128
0.999	LAVYQAGAR	TNTLAKANK	3	316.8469	15.989	320.8539	316.8469	15.989	320.8539	L	b1	260.1484551406	y2	2	57.5493	23.9835	74.06	57.5493	23.9835	74.06
0.999	LAVYQAGAR	TNTLAKANK	2	474.7667	23.9835	565.7999	474.7667	23.9835	565.7999	L	b1	260.1484551406	y2	1	114.0913	47.967	147.1128	114.0913	47.967	147.1128
0.999	LAVYQAGAR	TNTLAKANK	2	474.7667	23.9835	565.7999	474.7667	23.9835	565.7999	L	b1	260.1484551406	y2	2	57.5493	23.9835	74.06	57.5493	23.9835	74.06
0.999	LAVYQAGAR	TNTLAKANK	3	316.8469	15.989	377.5357	316.8469	15.989	377.5357	L	b1	260.1484551406	y2	1	114.0913	47.967	147.1128	114.0913	47.967	147.1128
0.999	LAVYQAGAR	TNTLAKANK	3	316.8469	15.989	377.5357	316.8469	15.989	377.5357	L	b1	260.1484551406	y2	2	57.5493	23.9835	74.06	57.5493	23.9835	74.06
0.999	LAVYQAGAR	TNTLAKANK	2	474.7667	23.9835	650.8226	474.7667	23.9835	650.8226	L	b1	260.1484551406	y2	1	114.0913	47.967	147.1128	114.0913	47.967	147.1128
0.999	LAVYQAGAR	TNTLAKANK	2	474.7667	23.9835	650.8226	474.7667	23.9835	650.8226	L	b1	260.1484551406	y2	2	57.5493	23.9835	74.06	57.5493	23.9835	74.06
0.999	LAVYQAGAR	TNTLAKANK	3	316.8469	15.989	434.2175	316.8469	15.989	434.2175	L	b1	260.1484551406	y2	1	114.0913	47.967	147.1128	114.0913	47.967	147.1128
0.999	LAVYQAGAR	TNTLAKANK	3	316.8469	15.989	434.2175	316.8469	15.989	434.2175	L	b1	260.1484551406	y2	2	57.5493	23.9835	74.06	57.5493	23.9835	74.06
0.999	LAVYQAGAR	TNTLAKANK	2	474.7667	23.9835	480.7773	474.7667	23.9835	480.7773	L	b1	813.43446638514	b8	1	114.0913	47.967	147.1128	114.0913	47.967	147.1128
0.999	LAVYQAGAR	TNTLAKANK	2	474.7667	23.9835	480.7773	474.7667	23.9835	480.7773	L	b1	813.43446638514	b8	2	57.5493	23.9835	74.06	57.5493	23.9835	74.06
0.999	LAVYQAGAR	TNTLAKANK	3	316.8469	15.989	320.8539	316.8469	15.989	320.8539	L	b1	813.43446638514	b8	1	114.0913	47.967	147.1128	114.0913	47.967	147.1128
0.999	LAVYQAGAR	TNTLAKANK	3	316.8469	15.989	320.8539	316.8469	15.989	320.8539	L	b1	813.43446638514	b8	2	57.5493	23.9835	74.06	57.5493	23.9835	74.06
0.999	LAVYQAGAR	TNTLAKANK	2	474.7667	23.9835	565.7999	474.7667	23.9835	565.7999	L	b1	813.43446638514	b8	1	114.0913	47.967	147.1128	114.0913	47.967	147.1128
0.999	LAVYQAGAR	TNTLAKANK	2	474.7667	23.9835	565.7999	474.7667	23.9835	565.7999	L	b1	813.43446638514	b8	2	57.5493	23.9835	74.06	57.5493	23.9835	74.06
0.999	LAVYQAGAR	TNTLAKANK	3	316.8469	15.989	377.5357	316.8469	15.989	377.5357	L	b1	813.43446638514	b8	1	114.0913	47.967	147.1128	114.0913	47.967	147.1128
0.999	LAVYQAGAR	TNTLAKANK	3	316.8469	15.989	377.5357	316.8469	15.989	377.5357	L	b1	813.43446638514	b8	2	57.5493	23.9835	74.06	57.5493	23.9835	74.06
0.999	LAVYQAGAR	TNTLAKANK	2	474.7667	23.9835	650.8226	474.7667	23.9835	650.8226	L	b1	813.43446638514	b8	1	114.0913	47.967	147.1128	114.0913	47.967	147.1128
0.999	LAVYQAGAR	TNTLAKANK	2	474.7667	23.9835	650.8226	474.7667	23.9835	650.8226	L	b1	813.43446638514	b8	2	57.5493	23.9835	74.06	57.5493	23.9835	74.06
0.999	LAVYQAGAR	TNTLAKANK	3	316.8469	15.989	434.2175	316.8469	15.989	434.2175	L	b1	813.43446638514	b8	1	114.0913	47.967	147.1128	114.0913	47.967	147.1128
0.999	LAVYQAGAR	TNTLAKANK	3	316.8469	15.989	434.2175	316.8469	15.989	434.2175	L	b1	813.43446638514	b8	2	57.5493	23.9835	74.06	57.5493	23.9835	74.06
0.999	LAVYQAGAR	TNTLAKANK	2	474.7667	23.9835	480.7773	474.7667	23.9835	480.7773	L	b1	146.10552769922	y1	1	114.0913	47.967	147.1128	114.0913	47.967	147.1128
0.999	LAVYQAGAR	TNTLAKANK	2	474.7667	23.9835	480.7773	474.7667	23.9835	480.7773	L	b1	146.10552769922	y1	2	57.5493	23.9835	74.06	57.5493	23.9835	74.06
0.999	LAVYQAGAR	TNTLAKANK	3	316.8469	15.989	320.8539	316.8469	15.989	320.8539	L	b1	146.10552769922	y1	1	114.0913	47.967	147.1128	114.0913	47.967	147.1128
0.999	LAVYQAGAR	TNTLAKANK	3	316.8469	15.989	320.8539	316.8469	15.989	320.8539	L	b1	146.10552769922	y1	2	57.5493	23.9835	74.06	57.5493	23.9835	74.06
0.999	LAVYQAGAR	TNTLAKANK	2	474.7667	23.9835	565.7999	474.7667	23.9835	565.7999	L	b1	146.10552769922	y1	1	114.0913	47.967	147.1128	114.0913	47.967	147.1128
0.999	LAVYQAGAR	TNTLAKANK	2	474.7667	23.9835	565.7999	474.7667	23.9835	565.7999	L	b1	146.10552769922	y1	2	57.5493	23.9835	74.06	57.5493	23.9835	74.06
0.999	LAVYQAGAR	TNTLAKANK	3	316.8469	15.989	377.5357	316.8469	15.989	377.5357	L	b1	146.10552769922	y1	1	114.0913	47.967	147.1128	114.0913	47.967	147.1128
0.999	LAVYQAGAR	TNTLAKANK	3	316.8469	15.989	377.5357	316.8469	15.989	377.5357	L	b1	146.10552769922	y1	2	57.5493	23.9835	74.06	57.5493	23.9835	74.06
0.999	LAVYQAGAR	TNTLAKANK	2	474.7667	23.9835	650.8226	474.7667	23.9835	650.8226	L	b1	146.10552769922	y1	1	114.0913	47.967	147.1128	114.0913	47.967	147.1128
0.999	LAVYQAGAR	TNTLAKANK	2	474.7667	23.9835	650.8226	474.7667	23.9835	650.8226	L	b1	146.10552769922	y1	2	57.5493	23.9835	74.06	57.5493	23.9835	74.06
0.999	LAVYQAGAR	TNTLAKANK	3	316.8469	15.989	434.2175	316.8469	15.989	434.2175	L	b1	146.10552769922	y1	1	114.0913	47.967	147.1128	114.0913	47.967	147.1128
0.999	LAVYQAGAR	TNTLAKANK	3	316.8469	15.989	434.2175	316.8469	15.989	434.2175	L	b1	146.10552769922	y1	2	57.5493	23.9835	74.06	57.5493	23.9835	74.06
0.999	LAVYQAGAR	IDLETGENR	2	474.7667	23.9835	523.7593	474.7667	23.9835	523.7593	L	b1	113.08406397853	b1	1	114.0913	47.967	147.1128	114.0913	47.967	147.1128
0.999	LAVYQAGAR	IDLETGENR	2	474.7667	23.9835	523.7593	474.7667	23.9835	523.7593	L	b1	113.08406397853	b1	2	57.5493	23.9835	74.06	57.5493	23.9835	74.06
0.999	LAVYQAGAR	IDLETGENR	3	316.8469	15.989	349.5086	316.8469	15.989	349.5086	L	b1	113.08406397853	b1	1	114.0913	47.967	147.1128	114.0913	47.967	147.1128
0.999	LAVYQAGAR	IDLETGENR	3	316.8469	15.989	349.5086	316.8469	15.989	349.5086	L	b1	113.08406397853	b1	2	57.5493	23.9835	74.06	57.5493	23.9835	74.06
0.999	LAVYQAGAR	IDLETGENR	2	474.7667	23.9835	523.7593	474.7667	23.9835	523.7593	L	b1	932.41993851965	y8	1	114.0913	47.967	147.1128	114.0913	47.967	147.1128
0.999	LAVYQAGAR	IDLETGENR	2	474.7667	23.9835	523.7593	474.7667	23.9835	523.7593	L	b1	932.41993851965	y8	2	57.5493	23.9835	74.06	57.5493	23.9835	74.06
0.999	LAVYQAGAR	IDLETGENR	3	316.8469	15.989	349.5086	316.8469	15.989	349.5086	L	b1	932.41993851965	y8	1	114.0913	47.967	147.1128	114.0913	47.967	147.1128
0.999	LAVYQAGAR	IDLETGENR	3	316.8469	15.989	349.5086	316.8469	15.989	349.5086	L	b1	932.41993851965	y8	2	57.5493	23.9835	74.06	57.5493	23.9835	74.06
0.999	LAVYQAGAR	IDLETGENR	2	474.7667	23.9835	523.7593	474.7667	23.9835	523.7593	L	b1	228.11100700282	b2	1	114.0913	47.967	147.1128	114.0913	47.967	147.1128
0.999	LAVYQAGAR	IDLETGENR	2	474.7667	23.9835	523.7593	474.7667	23.9835	523.7593	L	b1	228.11100700282	b2	2	57.5493	23.9835	74.06	57.5493	23.9835	74.06
0.999	LAVYQAGAR	IDLETGENR	3	316.8469	15.989	349.5086	316.8469	15.989	349.5086	L	b1	228.11100700282	b2	1	114.0913	47.967	147.1128	114.0913	47.967	147.1128
0.999	LAVYQAGAR	IDLETGENR	3	316.8469	15.989	349.5086	316.8469	15.989	349.5086	L	b1	228.11100700282	b2	2	57.5493	23.9835	74.06	57.5493	23.9835	74.06
0.999	LAVYQAGAR	IDLETGENR	2	474.7667	23.9835	523.7593	474.7667	23.9835	523.7593	L	b1	817.39299549536	y7	1	114.0913	47.967	147.1128	114.0913	47.967	147.1128
0.999	LAVYQAGAR	IDLETGENR	2	474.7667	23.9835	523.7593	474.7667	23.9835	523.7593	L	b1	817.39299549536	y7	2	57.5493	23.9835	74.06	57.5493	23.9835	74.06
0.999	LAVYQAGAR	IDLETGENR	3	316.8469	15.989	349.5086	316.8469	15.989	349.5086	L	b1	817.39299549536	y7	1	114.0913	47.967	147.1128	114.0913	47.967	147.1128
0.999	LAVYQAGAR	IDLETGENR	3	316.8469	15.989	349.5086	316.8469	15.989	349.5086	L	b1	817.39299549536	y7	2	57.5493	23.9835	74.06	57.5493	23.9835	74.06
0.999	LAVYQAGAR	IDLETGENR	2	474.7667	23.9835	523.7593	474.7667	23.9835	523.7593	L	b1	341.19507098135	b3	1	114.0913	47.967	147.1128	114.0913	47.967	147.1128
0.999	LAVYQAGAR	IDLETGENR	2	474.7667	23.9835	523.7593	474.7667	23.9835	523.7593	L	b1	341.19507098135	b3	2	57.5493	23.9835	74.06	57.5493	23.9835	74.06
0.999	LAVYQAGAR	IDLETGENR	3	316.8469	15.989	349.5086	316.8469	15.989	349.5086	L	b1	341.19507098135	b3	1	114.0913	47.967	147.1128	114.0913	47.967	147.1128
0.999	LAVYQAGAR	IDLETGENR	3	316.8469	15.989	349.5086	316.8469	15.989	349.5086	L	b1	341.19507098135	b3	2	57.5493	23.9835	74.06	57.5493	23.9835	74.06
0.999	LAVYQAGAR	IDLETGENR	2	474.7667	23.9835	523.7593	474.7667	23.9835	523.7593	L	b1	704.30893151683	y6	1	114.0913	47.967	147.1128	114.0913	47.967	147.1128
0.999	LAVYQAGAR	IDLETGENR	2	474.7667	23.9835	523.7593	474.7667	23.9835	523.7593	L	b1	704.30893151683	y6	2	57.5493	23.9835	74.06	57.5493	23.9835	74.06
0.999	LAVYQAGAR	IDLETGENR	3	316.8469	15.989	349.5086	316.8469	15.989	349.5086	L	b1	704.30893151683	y6	1	114.0913	47.967	147.1128	114.0913	47.967	147.1128
0.999	LAVYQAGAR	IDLETGENR	3	316.8469	15.989	349.5086	316.8469	15.989	349.5086	L	b1	704.30893151683	y6	2	57.5493	23.9835	74.06	57.5493	23.9835	74.06
0.999	LAVYQAGAR	IDLETGENR	2	474.7667	23.9835	523.7593	474.7667	23.9835	523.7593	L	b1	470.2376640701	b4	1	114.0913	47.967	147.1128	114.0913	47.967	147.1128
0.999	LAVYQAGAR	IDLETGENR	2	474.7667	23.9835	523.7593	474.7667	23.9835	523.7593	L	b1	470.2376640701	b4	2	57.5493	23.9835	74.06	57.5493	23.9835	74.06
0.999	LAVYQAGAR	IDLETGENR	3	316.8469	15.989	349.5086	316.8469	15.989	349.5086	L	b1	470.2376640701	b4	1	114.0913	47.967	147.1128	114.0913	47.967	147.1128
0.999	LAVYQAGAR	IDLETGENR	3	316.8469	15.989	349.5086	316.8469	15.989	349.5086	L	b1	470.2376640701	b4	2	57.5493	23.9835	74.06	57.5493	23.9835	74.06
0.999	LAVYQAGAR	IDLETGENR	2	474.7667	23.9835	523.7593	474.7667	23.9835	523.7593	L	b1	575.26633842808	y5	1	114.0913	47.967	147.1128	114.0913	47.967	147.1128
0.999	LAVYQAGAR	IDLETGENR	2	474.7667	23.9835	523.7593	474.7667	23.9835	523.7593	L	b1	575.26633842808	y5	2	57.5493	23.9835	74.06	57.5493	23.9835	74.06
0.999	LAVYQAGAR	IDLETGENR	3	316.8469	15.989	349.5086	316.8469	15.989	349.5086	L	b1	575.26633842808	y5	1	114.0913	47.967	147.1128	114.0913	47.967	147.1128
0.999	LAVYQAGAR	IDLETGENR	3	316.8469	15.989	349.5086	316.8469	15.989	349.5086	L	b1	575.26633842808	y5	2	57.5493	23.9835	74.06	57.5493	23.9835	74.06
0.999	LAVYQAGAR	IDLETGENR	2	474.7667	23.9835	523.7593	474.7667	23.9835	523.7593	L	b1	571.28534253928	b5	1	114.0913	47.967	147.1128	114.0913	47.967	147.1128
0.999	LAVYQAGAR	IDLETGENR	2	474.7667	23.9835	523.7593	474.7667	23.9835	523.7593	L	b1	571.28534253928	b5	2	57.5493	23.9835	74.06	57.5493	23.9835	74.06
0.999	LAVYQAGAR	IDLETGENR	3	316.8469	15.989	349.5086	316.8469	15.989	349.5086	L	b1	571.28534253928	b5	1	114.0913	47.967	147.1128	114.0913	47.967	147.1128
0.999	LAVYQAGAR	IDLETGENR	3	316.8469	15.989	349.5086	316.8469	15.989	349.5086	L	b1	571.28534253928	b5	2	57.5493	23.9835	74.06	57.5493	23.9835	74.06
0.999	LAVYQAGAR	IDLETGENR	2	474.7667	23.9835	523.7593	474.7667	23.9835	523.7593	L	b1	474.2186599589	y4	1	114.0913	47.967	147.1128	114.0913	47.967	147.1128
0.999	LAVYQAGAR	IDLETGENR	2	474.7667	23.9835	523.7593	474.7667	23.9835	523.7593	L	b1	474.2186599589	y4	2	57.5493	23.9835	74.06	57.5493	23.9835	74.06
0.999	LAVYQAGAR	IDLETGENR	3	316.8469	15.989	349.5086	316.8469	15.989	349.5086	L	b1	474.2186599589	y4	1	114.0913	47.967	147.1128	114.0913	47.967	147.1128
0.999	LAVYQAGAR	IDLETGENR	3	316.8469	15.989	349.5086	316.8469	15.989	349.5086	L	b1	474.2186599589	y4	2	57.5493	23.9835	74.06	57.5493	23.9835	74.06
0.999	LAVYQAGAR	IDLETGENR	2	474.7667	23.9835	523.7593	474.7667	23.9835	523.7593	L	b1	628.30680625997	b6	1	114.0913	47.967	147.1128	114.0913	47.967	147.1128
0.999	LAVYQAGAR	IDLETGENR	2	474.7667	23.9835	523.7593	474.7667	23.9835	523.7593	L	b1	628.30680625997	b6	2	57.5493	23.9835	74.06	57.5493	23.9835	74.06
0.999	LAVYQAGAR	IDLETGENR	3	316.8469	15.989	349.5086	316.8469	15.989	349.5086	L	b1	628.30680625997	b6	1	114.0913	47.967	147.1128	114.0913	47.967	147.1128
0.999	LAVYQAGAR	IDLETGENR	3	316.8469	15.989	349.5086	316.8469	15.989	349.5086	L	b1	628.30680625997	b6	2	57.5493	23.9835	74.06	57.5493	23.9835	74.06
0.999	LAVYQAGAR	IDLETGENR	2	474.7667	23.9835	523.7593	474.7667	23.9835	523.7593	L	b1	417.19719623821	y3	1	114.0913	47.967	147.1128	114.0913	47.967	147.1128
0.999	LAVYQAGAR	IDLETGENR	2	474.7667	23.9835	523.7593	474.7667	23.9835	523.7593	L	b1	417.19719623821	y3	2	57.5493	23.9835	74.06	57.5493	23.9835	74.06
0.999	LAVYQAGAR	IDLETGENR	3	316.8469	15.989	349.5086	316.8469	15.989	349.5086	L	b1	417.19719623821	y3	1	114.0913	47.967	147.1128	114.0913	47.967	147.1128
0.999	LAVYQAGAR	IDLETGENR	3	316.8469	15.989	349.5086	316.8469	15.989	349.5086	L	b1	417.19719623821	y3	2	57.5493	23.9835	74.06	57.5493	23.9835	74.06
0.999	LAVYQAGAR	IDLETGENR	2	474.7667	23.9835	523.7593	474.7667	23.9835	523.7593	L	b1	757.34939934872	b7	1	114.0913	47.967	147.1128	114.0913	47.967	147.1128
0.999	LAVYQAGAR	IDLETGENR	2	474.7667	23.9835	523.7593	474.7667	23.9835	523.7593	L	b1	757.34939934872	b7	2	57.5493	23.9835	74.06	57.5493	23.9835	74.06
0.999	LAVYQAGAR	IDLETGENR	3	316.8469	15.989	349.5086	316.8469	15.989	349.5086	L	b1	757.34939934872	b7	1	114.0913	47.967	147.1128	114.0913	47.967	147.1128
0.999	LAVYQAGAR	IDLETGENR	3	316.8469	15.989	349.5086	316.8469	15.989	349.5086	L	b1	757.34939934872	b7	2	57.5493	23.9835	74.06	57.5493	23.9835	74.06
0.999	LAVYQAGAR	IDLETGENR	2	474.7667	23.9835	523.7593	474.7667	23.9835	523.7593	L	b1	288.15460314946	y2	1	114.0913	47.967	147.1128	114.0913	47.967	147.1128
0.999	LAVYQAGAR	IDLETGENR	2	474.7667	23.9835	523.7593	474.7667	23.9835	523.7593	L	b1	288.15460314946	y2	2	57.5493	23.9835	74.06	57.5493	23.9835	74.06
0.999	LAVYQAGAR	IDLETGENR	3	316.8469	15.989	349.5086	316.8469	15.989	349.5086	L	b1	288.15460314946	y2	1	114.0913	47.967	147.1128	114.0913	47.967	147.1128
0.999	LAVYQAGAR	IDLETGENR	3	316.8469	15.989	349.5086	316.8469	15.989	349.5086	L	b1	288.15460314946	y2	2	57.5493	23.9835	74.06	57.5493	23.9835	74.06
0.999	LAVYQAGAR	IDLETGENR	2	474.7667	23.9835	523.7593	474.7667	23.9835	523.7593	L	b1	871.3923267901	b8	1	114.0913	47.967	147.1128	114.0913	47.967	147.1128
0.999	LAVYQAGAR	IDLETGENR	2	474.7667	23.9835	523.7593	474.7667	23.9835	523.7593	L	b1	871.3923267901	b8	2	57.5493	23.9835	74.06	57.5493	23.9835	74.06
0.999	LAVYQAGAR	IDLETGENR	3	316.8469	15.989	349.5086	316.8469	15.989	349.5086	L	b1	871.3923267901	b8	1	114.0913	47.967	147.1128	114.0913	47.967	147.1128
0.999	LAVYQAGAR	IDLETGENR	3	316.8469	15.989	349.5086	316.8469	15.989	349.5086	L	b1	871.3923267901	b8	2	57.5493	23.9835	74.06	57.5493	23.9835	74.06
0.999	LAVYQAGAR	IDLETGENR	2	474.7667	23.9835	523.7593	474.7667	23.9835	523.7593	L	b1	174.11167570808	y1	1	114.0913	47.967	147.1128	114.0913	47.967	147.1128
0.999	LAVYQAGAR	IDLETGENR	2	474.7667	23.9835	523.7593	474.7667	23.9835	523.7593	L	b1	174.11167570808	y1	2	57.5493	23.9835	74.06	57.5493	23.9835	74.06
0.999	LAVYQAGAR	IDLETGENR	3	316.8469	15.989	349.5086	316.8469	15.989	349.5086	L	b1	174.11167570808	y1	1	114.0913	47.967	147.1128	114.0913	47.967	147.1128
0.999	LAVYQAGAR	IDLETGENR	3	316.8469	15.989	349.5086	316.8469	15.989	349.5086	L	b1	174.11167570808	y1	2	57.5493	23.9835	74.06	57.5493	23.9835	74.06
0.999	LAVYQAGAR	THANGSIKR	2	474.7667	23.9835	492.2727	474.7667	23.9835	492.2727	L	b1	101.04767846918	b1	1	114.0913	47.967	147.1128	114.0913	47.967	147.1128
0.999	LAVYQAGAR	THANGSIKR	2	474.7667	23.9835	492.2727	474.7667	23.9835	492.2727	L	b1	101.04767846918	b1	2	57.5493	23.9835	74.06	57.5493	23.9835	74.06
0.999	LAVYQAGAR	THANGSIKR	3	316.8469	15.989	328.5176	316.8469	15.989	328.5176	L	b1	101.04767846918	b1	1	114.0913	47.967	147.1128	114.0913	47.967	147.1128
0.999	LAVYQAGAR	THANGSIKR	3	316.8469	15.989	328.5176	316.8469	15.989	328.5176	L	b1	101.04767846918	b1	2	57.5493	23.9835	74.06	57.5493	23.9835	74.06
0.999	LAVYQAGAR	THANGSIKR	2	474.7667	23.9835	577.2954	474.7667	23.9835	577.2954	L	b1	101.04767846918	b1	1	114.0913	47.967	147.1128	114.0913	47.967	147.1128
0.999	LAVYQAGAR	THANGSIKR	2	474.7667	23.9835	577.2954	474.7667	23.9835	577.2954	L	b1	101.04767846918	b1	2	57.5493	23.9835	74.06	57.5493	23.9835	74.06
0.999	LAVYQAGAR	THANGSIKR	3	316.8469	15.989	385.1993	316.8469	15.989	385.1993	L	b1	101.04767846918	b1	1	114.0913	47.967	147.1128	114.0913	47.967	147.1128
0.999	LAVYQAGAR	THANGSIKR	3	316.8469	15.989	385.1993	316.8469	15.989	385.1993	L	b1	101.04767846918	b1	2	57.5493	23.9835	74.06	57.5493	23.9835	74.06
0.999	LAVYQAGAR	THANGSIKR	2	474.7667	23.9835	492.2727	474.7667	23.9835	492.2727	L	b1	881.48314791221	y8	1	114.0913	47.967	147.1128	114.0913	47.967	147.1128
0.999	LAVYQAGAR	THANGSIKR	2	474.7667	23.9835	492.2727	474.7667	23.9835	492.2727	L	b1	881.48314791221	y8	2	57.5493	23.9835	74.06	57.5493	23.9835	74.06
0.999	LAVYQAGAR	THANGSIKR	3	316.8469	15.989	328.5176	316.8469	15.989	328.5176	L	b1	881.48314791221	y8	1	114.0913	47.967	147.1128	114.0913	47.967	147.1128
0.999	LAVYQAGAR	THANGSIKR	3	316.8469	15.989	328.5176	316.8469	15.989	328.5176	L	b1	881.48314791221	y8	2	57.5493	23.9835	74.06	57.5493	23.9835	74.06
0.999	LAVYQAGAR	THANGSIKR	2	474.7667	23.9835	577.2954	474.7667	23.9835	577.2954	L	b1	881.48314791221	y8	1	114.0913	47.967	147.1128	114.0913	47.967	147.1128
0.999	LAVYQAGAR	THANGSIKR	2	474.7667	23.9835	577.2954	474.7667	23.9835	577.2954	L	b1	881.48314791221	y8	2	57.5493	23.9835	74.06	57.5493	23.9835	74.06
0.999	LAVYQAGAR	THANGSIKR	3	316.8469	15.989	385.1993	316.8469	15.989	385.1993	L	b1	881.48314791221	y8	1	114.0913	47.967	147.1128	114.0913	47.967	147.1128
0.999	LAVYQAGAR	THANGSIKR	3	316.8469	15.989	385.1993	316.8469	15.989	385.1993	L	b1	881.48314791221	y8	2	57.5493	23.9835	74.06	57.5493	23.9835	74.06
0.999	LAVYQAGAR	THANGSIKR	2	474.7667	23.9835	492.2727	474.7667	23.9835	492.2727	L	b1	238.10659032765	b2	1	114.0913	47.967	147.1128	114.0913	47.967	147.1128
0.999	LAVYQAGAR	THANGSIKR	2	474.7667	23.9835	492.2727	474.7667	23.9835	492.2727	L	b1	238.10659032765	b2	2	57.5493	23.9835	74.06	57.5493	23.9835	74.06
0.999	LAVYQAGAR	THANGSIKR	3	316.8469	15.989	328.5176	316.8469	15.989	328.5176	L	b1	238.10659032765	b2	1	114.0913	47.967	147.1128	114.0913	47.967	147.1128
0.999	LAVYQAGAR	THANGSIKR	3	316.8469	15.989	328.5176	316.8469	15.989	328.5176	L	b1	238.10659032765	b2	2	57.5493	23.9835	74.06	57.5493	23.9835	74.06
0.999	LAVYQAGAR	THANGSIKR	2	474.7667	23.9835	577.2954	474.7667	23.9835	577.2954	L	b1	238.10659032765	b2	1	114.0913	47.967	147.1128	114.0913	47.967	147.1128
0.999	LAVYQAGAR	THANGSIKR	2	474.7667	23.9835	577.2954	474.7667	23.9835	577.2954	L	b1	238.10659032765	b2	2	57.5493	23.9835	74.06	57.5493	23.9835	74.06
0.999	LAVYQAGAR	THANGSIKR	3	316.8469	15.989	385.1993	316.8469	15.989	385.1993	L	b1	238.10659032765	b2	1	114.0913	47.967	147.1128	114.0913	47.967	147.1128
0.999	LAVYQAGAR	THANGSIKR	3	316.8469	15.989	385.1993	316.8469	15.989	385.1993	L	b1	238.10659032765	b2	2	57.5493	23.9835	74.06	57.5493	23.9835	74.06
0.999	LAVYQAGAR	THANGSIKR	2	474.7667	23.9835	492.2727	474.7667	23.9835	492.2727	L	b1	744.42423605374	y7	1	114.0913	47.967	147.1128	114.0913	47.967	147.1128
0.999	LAVYQAGAR	THANGSIKR	2	474.7667	23.9835	492.2727	474.7667	23.9835	492.2727	L	b1	744.42423605374	y7	2	57.5493	23.9835	74.06	57.5493	23.9835	74.06
0.999	LAVYQAGAR	THANGSIKR	3	316.8469	15.989	328.5176	316.8469	15.989	328.5176	L	b1	744.42423605374	y7	1	114.0913	47.967	147.1128	114.0913	47.967	147.1128
0.999	LAVYQAGAR	THANGSIKR	3	316.8469	15.989	328.5176	316.8469	15.989	328.5176	L	b1	744.42423605374	y7	2	57.5493	23.9835	74.06	57.5493	23.9835	74.06
0.999	LAVYQAGAR	THANGSIKR	2	474.7667	23.9835	577.2954	474.7667	23.9835	577.2954	L	b1	744.42423605374	y7	1	114.0913	47.967	147.1128	114.0913	47.967	147.1128
0.999	LAVYQAGAR	THANGSIKR	2	474.7667	23.9835	577.2954	474.7667	23.9835	577.2954	L	b1	744.42423605374	y7	2	57.5493	23.9835	74.06	57.5493	23.9835	74.06
0.999	LAVYQAGAR	THANGSIKR	3	316.8469	15.989	385.1993	316.8469	15.989	385.1993	L	b1	744.42423605374	y7	1	114.0913	47.967	147.1128	114.0913	47.967	147.1128
0.999	LAVYQAGAR	THANGSIKR	3	316.8469	15.989	385.1993	316.8469	15.989	385.1993	L	b1	744.42423605374	y7	2	57.5493	23.9835	74.06	57.5493	23.9835	74.06
0.999	LAVYQAGAR	THANGSIKR	2	474.7667	23.9835	492.2727	474.7667	23.9835	492.2727	L	b1	309.1437041128	b3	1	114.0913	47.967	147.1128	114.0913	47.967	147.1128
0.999	LAVYQAGAR	THANGSIKR	2	474.7667	23.9835	492.2727	474.7667	23.9835	492.2727	L	b1	309.1437041128	b3	2	57.5493	23.9835	74.06	57.5493	23.9835	74.06
0.999	LAVYQAGAR	THANGSIKR	3	316.8469	15.989	328.5176	316.8469	15.989	328.5176	L	b1	309.1437041128	b3	1	114.0913	47.967	147.1128	114.0913	47.967	147.1128
0.999	LAVYQAGAR	THANGSIKR	3	316.8469	15.989	328.5176	316.8469	15.989	328.5176	L	b1	309.1437041128	b3	2	57.5493	23.9835	74.06	57.5493	23.9835	74.06
0.999	LAVYQAGAR	THANGSIKR	2	474.7667	23.9835	577.2954	474.7667	23.9835	577.2954	L	b1	309.1437041128	b3	1	114.0913	47.967	147.1128	114.0913	47.967	147.1128
0.999	LAVYQAGAR	THANGSIKR	2	474.7667	23.9835	577.2954	474.7667	23.9835	577.2954	L	b1	309.1437041128	b3	2	57.5493	23.9835	74.06	57.5493	23.9835	74.06
0.999	LAVYQAGAR	THANGSIKR	3	316.8469	15.989	385.1993	316.8469	15.989	385.1993	L	b1	309.1437041128	b3	1	114.0913	47.967	147.1128	114.0913	47.967	147.1128
0.999	LAVYQAGAR	THANGSIKR	3	316.8469	15.989	385.1993	316.8469	15.989	385.1993	L	b1	309.1437041128	b3	2	57.5493	23.9835	74.06	57.5493	23.9835	74.06
0.999	LAVYQAGAR	THANGSIKR	2	474.7667	23.9835	492.2727	474.7667	23.9835	492.2727	L	b1	673.38712226859	y6	1	114.0913	47.967	147.1128	114.0913	47.967	147.1128
0.999	LAVYQAGAR	THANGSIKR	2	474.7667	23.9835	492.2727	474.7667	23.9835	492.2727	L	b1	673.38712226859	y6	2	57.5493	23.9835	74.06	57.5493	23.9835	74.06
0.999	LAVYQAGAR	THANGSIKR	3	316.8469	15.989	328.5176	316.8469	15.989	328.5176	L	b1	673.38712226859	y6	1	114.0913	47.967	147.1128	114.0913	47.967	147.1128
0.999	LAVYQAGAR	THANGSIKR	3	316.8469	15.989	328.5176	316.8469	15.989	328.5176	L	b1	673.38712226859	y6	2	57.5493	23.9835	74.06	57.5493	23.9835	74.06
0.999	LAVYQAGAR	THANGSIKR	2	474.7667	23.9835	577.2954	474.7667	23.9835	577.2954	L	b1	673.38712226859	y6	1	114.0913	47.967	147.1128	114.0913	47.967	147.1128
0.999	LAVYQAGAR	THANGSIKR	2	474.7667	23.9835	577.2954	474.7667	23.9835	577.2954	L	b1	673.38712226859	y6	2	57.5493	23.9835	74.06	57.5493	23.9835	74.06
0.999	LAVYQAGAR	THANGSIKR	3	316.8469	15.989	385.1993	316.8469	15.989	385.1993	L	b1	673.38712226859	y6	1	114.0913	47.967	147.1128	114.0913	47.967	147.1128
0.999	LAVYQAGAR	THANGSIKR	3	316.8469	15.989	385.1993	316.8469	15.989	385.1993	L	b1	673.38712226859	y6	2	57.5493	23.9835	74.06	57.5493	23.9835	74.06
0.999	LAVYQAGAR	THANGSIKR	2	474.7667	23.9835	492.2727	474.7667	23.9835	492.2727	L	b1	423.18663155418	b4	1	114.0913	47.967	147.1128	114.0913	47.967	147.1128
0.999	LAVYQAGAR	THANGSIKR	2	474.7667	23.9835	492.2727	474.7667	23.9835	492.2727	L	b1	423.18663155418	b4	2	57.5493	23.9835	74.06	57.5493	23.9835	74.06
0.999	LAVYQAGAR	THANGSIKR	3	316.8469	15.989	328.5176	316.8469	15.989	328.5176	L	b1	423.18663155418	b4	1	114.0913	47.967	147.1128	114.0913	47.967	147.1128
0.999	LAVYQAGAR	THANGSIKR	3	316.8469	15.989	328.5176	316.8469	15.989	328.5176	L	b1	423.18663155418	b4	2	57.5493	23.9835	74.06	57.5493	23.9835	74.06
0.999	LAVYQAGAR	THANGSIKR	2	474.7667	23.9835	577.2954	474.7667	23.9835	577.2954	L	b1	423.18663155418	b4	1	114.0913	47.967	147.1128	114.0913	47.967	147.1128
0.999	LAVYQAGAR	THANGSIKR	2	474.7667	23.9835	577.2954	474.7667	23.9835	577.2954	L	b1	423.18663155418	b4	2	57.5493	23.9835	74.06	57.5493	23.9835	74.06
0.999	LAVYQAGAR	THANGSIKR	3	316.8469	15.989	385.1993	316.8469	15.989	385.1993	L	b1	423.18663155418	b4	1	114.0913	47.967	147.1128	114.0913	47.967	147.1128
0.999	LAVYQAGAR	THANGSIKR	3	316.8469	15.989	385.1993	316.8469	15.989	385.1993	L	b1	423.18663155418	b4	2	57.5493	23.9835	74.06	57.5493	23.9835	74.06
0.999	LAVYQAGAR	THANGSIKR	2	474.7667	23.9835	492.2727	474.7667	23.9835	492.2727	L	b1	559.34419482721	y5	1	114.0913	47.967	147.1128	114.0913	47.967	147.1128
0.999	LAVYQAGAR	THANGSIKR	2	474.7667	23.9835	492.2727	474.7667	23.9835	492.2727	L	b1	559.34419482721	y5	2	57.5493	23.9835	74.06	57.5493	23.9835	74.06
0.999	LAVYQAGAR	THANGSIKR	3	316.8469	15.989	328.5176	316.8469	15.989	328.5176	L	b1	559.34419482721	y5	1	114.0913	47.967	147.1128	114.0913	47.967	147.1128
0.999	LAVYQAGAR	THANGSIKR	3	316.8469	15.989	328.5176	316.8469	15.989	328.5176	L	b1	559.34419482721	y5	2	57.5493	23.9835	74.06	57.5493	23.9835	74.06
0.999	LAVYQAGAR	THANGSIKR	2	474.7667	23.9835	577.2954	474.7667	23.9835	577.2954	L	b1	559.34419482721	y5	1	114.0913	47.967	147.1128	114.0913	47.967	147.1128
0.999	LAVYQAGAR	THANGSIKR	2	474.7667	23.9835	577.2954	474.7667	23.9835	577.2954	L	b1	559.34419482721	y5	2	57.5493	23.9835	74.06	57.5493	23.9835	74.06
0.999	LAVYQAGAR	THANGSIKR	3	316.8469	15.989	385.1993	316.8469	15.989	385.1993	L	b1	559.34419482721	y5	1	114.0913	47.967	147.1128	114.0913	47.967	147.1128
0.999	LAVYQAGAR	THANGSIKR	3	316.8469	15.989	385.1993	316.8469	15.989	385.1993	L	b1	559.34419482721	y5	2	57.5493	23.9835	74.06	57.5493	23.9835	74.06
0.999	LAVYQAGAR	THANGSIKR	2	474.7667	23.9835	492.2727	474.7667	23.9835	492.2727	L	b1	480.20809527487	b5	1	114.0913	47.967	147.1128	114.0913	47.967	147.1128
0.999	LAVYQAGAR	THANGSIKR	2	474.7667	23.9835	492.2727	474.7667	23.9835	492.2727	L	b1	480.20809527487	b5	2	57.5493	23.9835	74.06	57.5493	23.9835	74.06
0.999	LAVYQAGAR	THANGSIKR	3	316.8469	15.989	328.5176	316.8469	15.989	328.5176	L	b1	480.20809527487	b5	1	114.0913	47.967	147.1128	114.0913	47.967	147.1128
0.999	LAVYQAGAR	THANGSIKR	3	316.8469	15.989	328.5176	316.8469	15.989	328.5176	L	b1	480.20809527487	b5	2	57.5493	23.9835	74.06	57.5493	23.9835	74.06
0.999	LAVYQAGAR	THANGSIKR	2	474.7667	23.9835	577.2954	474.7667	23.9835	577.2954	L	b1	480.20809527487	b5	1	114.0913	47.967	147.1128	114.0913	47.967	147.1128
0.999	LAVYQAGAR	THANGSIKR	2	474.7667	23.9835	577.2954	474.7667	23.9835	577.2954	L	b1	480.20809527487	b5	2	57.5493	23.9835	74.06	57.5493	23.9835	74.06
0.999	LAVYQAGAR	THANGSIKR	3	316.8469	15.989	385.1993	316.8469	15.989	385.1993	L	b1	480.20809527487	b5	1	114.0913	47.967	147.1128	114.0913	47.967	147.1128
0.999	LAVYQAGAR	THANGSIKR	3	316.8469	15.989	385.1993	316.8469	15.989	385.1993	L	b1	480.20809527487	b5	2	57.5493	23.9835	74.06	57.5493	23.9835	74.06
0.999	LAVYQAGAR	THANGSIKR	2	474.7667	23.9835	492.2727	474.7667	23.9835	492.2727	L	b1	502.32273110652	y4	1	114.0913	47.967	147.1128	114.0913	47.967	147.1128
0.999	LAVYQAGAR	THANGSIKR	2	474.7667	23.9835	492.2727	474.7667	23.9835	492.2727	L	b1	502.32273110652	y4	2	57.5493	23.9835	74.06	57.5493	23.9835	74.06
0.999	LAVYQAGAR	THANGSIKR	3	316.8469	15.989	328.5176	316.8469	15.989	328.5176	L	b1	502.32273110652	y4	1	114.0913	47.967	147.1128	114.0913	47.967	147.1128
0.999	LAVYQAGAR	THANGSIKR	3	316.8469	15.989	328.5176	316.8469	15.989	328.5176	L	b1	502.32273110652	y4	2	57.5493	23.9835	74.06	57.5493	23.9835	74.06
0.999	LAVYQAGAR	THANGSIKR	2	474.7667	23.9835	577.2954	474.7667	23.9835	577.2954	L	b1	502.32273110652	y4	1	114.0913	47.967	147.1128	114.0913	47.967	147.1128
0.999	LAVYQAGAR	THANGSIKR	2	474.7667	23.9835	577.2954	474.7667	23.9835	577.2954	L	b1	502.32273110652	y4	2	57.5493	23.9835	74.06	57.5493	23.9835	74.06
0.999	LAVYQAGAR	THANGSIKR	3	316.8469	15.989	385.1993	316.8469	15.989	385.1993	L	b1	502.32273110652	y4	1	114.0913	47.967	147.1128	114.0913	47.967	147.1128
0.999	LAVYQAGAR	THANGSIKR	3	316.8469	15.989	385.1993	316.8469	15.989	385.1993	L	b1	502.32273110652	y4	2	57.5493	23.9835	74.06	57.5493	23.9835	74.06
0.999	LAVYQAGAR	THANGSIKR	2	474.7667	23.9835	492.2727	474.7667	23.9835	492.2727	L	b1	567.24012367959	b6	1	114.0913	47.967	147.1128	114.0913	47.967	147.1128
0.999	LAVYQAGAR	THANGSIKR	2	474.7667	23.9835	492.2727	474.7667	23.9835	492.2727	L	b1	567.24012367959	b6	2	57.5493	23.9835	74.06	57.5493	23.9835	74.06
0.999	LAVYQAGAR	THANGSIKR	3	316.8469	15.989	328.5176	316.8469	15.989	328.5176	L	b1	567.24012367959	b6	1	114.0913	47.967	147.1128	114.0913	47.967	147.1128
0.999	LAVYQAGAR	THANGSIKR	3	316.8469	15.989	328.5176	316.8469	15.989	328.5176	L	b1	567.24012367959	b6	2	57.5493	23.9835	74.06	57.5493	23.9835	74.06
0.999	LAVYQAGAR	THANGSIKR	2	474.7667	23.9835	577.2954	474.7667	23.9835	577.2954	L	b1	567.24012367959	b6	1	114.0913	47.967	147.1128	114.0913	47.967	147.1128
0.999	LAVYQAGAR	THANGSIKR	2	474.7667	23.9835	577.2954	474.7667	23.9835	577.2954	L	b1	567.24012367959	b6	2	57.5493	23.9835	74.06	57.5493	23.9835	74.06
0.999	LAVYQAGAR	THANGSIKR	3	316.8469	15.989	385.1993	316.8469	15.989	385.1993	L	b1	567.24012367959	b6	1	114.0913	47.967	147.1128	114.0913	47.967	147.1128
0.999	LAVYQAGAR	THANGSIKR	3	316.8469	15.989	385.1993	316.8469	15.989	385.1993	L	b1	567.24012367959	b6	2	57.5493	23.9835	74.06	57.5493	23.9835	74.06
0.999	LAVYQAGAR	THANGSIKR	2	474.7667	23.9835	492.2727	474.7667	23.9835	492.2727	L	b1	415.2907027018	y3	1	114.0913	47.967	147.1128	114.0913	47.967	147.1128
0.999	LAVYQAGAR	THANGSIKR	2	474.7667	23.9835	492.2727	474.7667	23.9835	492.2727	L	b1	415.2907027018	y3	2	57.5493	23.9835	74.06	57.5493	23.9835	74.06
0.999	LAVYQAGAR	THANGSIKR	3	316.8469	15.989	328.5176	316.8469	15.989	328.5176	L	b1	415.2907027018	y3	1	114.0913	47.967	147.1128	114.0913	47.967	147.1128
0.999	LAVYQAGAR	THANGSIKR	3	316.8469	15.989	328.5176	316.8469	15.989	328.5176	L	b1	415.2907027018	y3	2	57.5493	23.9835	74.06	57.5493	23.9835	74.06
0.999	LAVYQAGAR	THANGSIKR	2	474.7667	23.9835	577.2954	474.7667	23.9835	577.2954	L	b1	415.2907027018	y3	1	114.0913	47.967	147.1128	114.0913	47.967	147.1128
0.999	LAVYQAGAR	THANGSIKR	2	474.7667	23.9835	577.2954	474.7667	23.9835	577.2954	L	b1	415.2907027018	y3	2	57.5493	23.9835	74.06	57.5493	23.9835	74.06
0.999	LAVYQAGAR	THANGSIKR	3	316.8469	15.989	385.1993	316.8469	15.989	385.1993	L	b1	415.2907027018	y3	1	114.0913	47.967	147.1128	114.0913	47.967	147.1128
0.999	LAVYQAGAR	THANGSIKR	3	316.8469	15.989	385.1993	316.8469	15.989	385.1993	L	b1	415.2907027018	y3	2	57.5493	23.9835	74.06	57.5493	23.9835	74.06
0.999	LAVYQAGAR	THANGSIKR	2	474.7667	23.9835	492.2727	474.7667	23.9835	492.2727	L	b1	680.32418765812	b7	1	114.0913	47.967	147.1128	114.0913	47.967	147.1128
0.999	LAVYQAGAR	THANGSIKR	2	474.7667	23.9835	492.2727	474.7667	23.9835	492.2727	L	b1	680.32418765812	b7	2	57.5493	23.9835	74.06	57.5493	23.9835	74.06
0.999	LAVYQAGAR	THANGSIKR	3	316.8469	15.989	328.5176	316.8469	15.989	328.5176	L	b1	680.32418765812	b7	1	114.0913	47.967	147.1128	114.0913	47.967	147.1128
0.999	LAVYQAGAR	THANGSIKR	3	316.8469	15.989	328.5176	316.8469	15.989	328.5176	L	b1	680.32418765812	b7	2	57.5493	23.9835	74.06	57.5493	23.9835	74.06
0.999	LAVYQAGAR	THANGSIKR	2	474.7667	23.9835	577.2954	474.7667	23.9835	577.2954	L	b1	680.32418765812	b7	1	114.0913	47.967	147.1128	114.0913	47.967	147.1128
0.999	LAVYQAGAR	THANGSIKR	2	474.7667	23.9835	577.2954	474.7667	23.9835	577.2954	L	b1	680.32418765812	b7	2	57.5493	23.9835	74.06	57.5493	23.9835	74.06
0.999	LAVYQAGAR	THANGSIKR	3	316.8469	15.989	385.1993	316.8469	15.989	385.1993	L	b1	680.32418765812	b7	1	114.0913	47.967	147.1128	114.0913	47.967	147.1128
0.999	LAVYQAGAR	THANGSIKR	3	316.8469	15.989	385.1993	316.8469	15.989	385.1993	L	b1	680.32418765812	b7	2	57.5493	23.9835	74.06	57.5493	23.9835	74.06
0.999	LAVYQAGAR	THANGSIKR	2	474.7667	23.9835	492.2727	474.7667	23.9835	492.2727	L	b1	302.20663872327	y2	1	114.0913	47.967	147.1128	114.0913	47.967	147.1128
0.999	LAVYQAGAR	THANGSIKR	2	474.7667	23.9835	492.2727	474.7667	23.9835	492.2727	L	b1	302.20663872327	y2	2	57.5493	23.9835	74.06	57.5493	23.9835	74.06
0.999	LAVYQAGAR	THANGSIKR	3	316.8469	15.989	328.5176	316.8469	15.989	328.5176	L	b1	302.20663872327	y2	1	114.0913	47.967	147.1128	114.0913	47.967	147.1128
0.999	LAVYQAGAR	THANGSIKR	3	316.8469	15.989	328.5176	316.8469	15.989	328.5176	L	b1	302.20663872327	y2	2	57.5493	23.9835	74.06	57.5493	23.9835	74.06
0.999	LAVYQAGAR	THANGSIKR	2	474.7667	23.9835	577.2954	474.7667	23.9835	577.2954	L	b1	302.20663872327	y2	1	114.0913	47.967	147.1128	114.0913	47.967	147.1128
0.999	LAVYQAGAR	THANGSIKR	2	474.7667	23.9835	577.2954	474.7667	23.9835	577.2954	L	b1	302.20663872327	y2	2	57.5493	23.9835	74.06	57.5493	23.9835	74.06
0.999	LAVYQAGAR	THANGSIKR	3	316.8469	15.989	385.1993	316.8469	15.989	385.1993	L	b1	302.20663872327	y2	1	114.0913	47.967	147.1128	114.0913	47.967	147.1128
0.999	LAVYQAGAR	THANGSIKR	3	316.8469	15.989	385.1993	316.8469	15.989	385.1993	L	b1	302.20663872327	y2	2	57.5493	23.9835	74.06	57.5493	23.9835	74.06
0.999	LAVYQAGAR	THANGSIKR	2	474.7667	23.9835	492.2727	474.7667	23.9835	492.2727	L	b1	808.41915067331	b8	1	114.0913	47.967	147.1128	114.0913	47.967	147.1128
0.999	LAVYQAGAR	THANGSIKR	2	474.7667	23.9835	492.2727	474.7667	23.9835	492.2727	L	b1	808.41915067331	b8	2	57.5493	23.9835	74.06	57.5493	23.9835	74.06
0.999	LAVYQAGAR	THANGSIKR	3	316.8469	15.989	328.5176	316.8469	15.989	328.5176	L	b1	808.41915067331	b8	1	114.0913	47.967	147.1128	114.0913	47.967	147.1128
0.999	LAVYQAGAR	THANGSIKR	3	316.8469	15.989	328.5176	316.8469	15.989	328.5176	L	b1	808.41915067331	b8	2	57.5493	23.9835	74.06	57.5493	23.9835	74.06
0.999	LAVYQAGAR	THANGSIKR	2	474.7667	23.9835	577.2954	474.7667	23.9835	577.2954	L	b1	808.41915067331	b8	1	114.0913	47.967	147.1128	114.0913	47.967	147.1128
0.999	LAVYQAGAR	THANGSIKR	2	474.7667	23.9835	577.2954	474.7667	23.9835	577.2954	L	b1	808.41915067331	b8	2	57.5493	23.9835	74.06	57.5493	23.9835	74.06
0.999	LAVYQAGAR	THANGSIKR	3	316.8469	15.989	385.1993	316.8469	15.989	385.1993	L	b1	808.41915067331	b8	1	114.0913	47.967	147.1128	114.0913	47.967	147.1128
0.999	LAVYQAGAR	THANGSIKR	3	316.8469	15.989	385.1993	316.8469	15.989	385.1993	L	b1	808.41915067331	b8	2	57.5493	23.9835	74.06	57.5493	23.9835	74.06
0.999	LAVYQAGAR	THANGSIKR	2	474.7667	23.9835	492.2727	474.7667	23.9835	492.2727	L	b1	174.11167570808	y1	1	114.0913	47.967	147.1128	114.0913	47.967	147.1128
0.999	LAVYQAGAR	THANGSIKR	2	474.7667	23.9835	492.2727	474.7667	23.9835	492.2727	L	b1	174.11167570808	y1	2	57.5493	23.9835	74.06	57.5493	23.9835	74.06
0.999	LAVYQAGAR	THANGSIKR	3	316.8469	15.989	328.5176	316.8469	15.989	328.5176	L	b1	174.11167570808	y1	1	114.0913	47.967	147.1128	114.0913	47.967	147.1128
0.999	LAVYQAGAR	THANGSIKR	3	316.8469	15.989	328.5176	316.8469	15.989	328.5176	L	b1	174.11167570808	y1	2	57.5493	23.9835	74.06	57.5493	23.9835	74.06
0.999	LAVYQAGAR	THANGSIKR	2	474.7667	23.9835	577.2954	474.7667	23.9835	577.2954	L	b1	174.11167570808	y1	1	114.0913	47.967	147.1128	114.0913	47.967	147.1128
0.999	LAVYQAGAR	THANGSIKR	2	474.7667	23.9835	577.2954	474.7667	23.9835	577.2954	L	b1	174.11167570808	y1	2	57.5493	23.9835	74.06	57.5493	23.9835	74.06
0.999	LAVYQAGAR	THANGSIKR	3	316.8469	15.989	385.1993	316.8469	15.989	385.1993	L	b1	174.11167570808	y1	1	114.0913	47.967	147.1128	114.0913	47.967	147.1128
0.999	LAVYQAGAR	THANGSIKR	3	316.8469	15.989	385.1993	316.8469	15.989	385.1993	L	b1	174.11167570808	y1	2	57.5493	23.9835	74.06	57.5493	23.9835	74.06
0.999	LAVYQAGAR	ILQDDLTCR	2	474.7667	23.9835	538.7739	474.7667	23.9835	538.7739	L	b1	113.08406397853	b1	1	114.0913	47.967	147.1128	114.0913	47.967	147.1128
0.999	LAVYQAGAR	ILQDDLTCR	2	474.7667	23.9835	538.7739	474.7667	23.9835	538.7739	L	b1	113.08406397853	b1	2	57.5493	23.9835	74.06	57.5493	23.9835	74.06
0.999	LAVYQAGAR	ILQDDLTCR	3	316.8469	15.989	359.5183	316.8469	15.989	359.5183	L	b1	113.08406397853	b1	1	114.0913	47.967	147.1128	114.0913	47.967	147.1128
0.999	LAVYQAGAR	ILQDDLTCR	3	316.8469	15.989	359.5183	316.8469	15.989	359.5183	L	b1	113.08406397853	b1	2	57.5493	23.9835	74.06	57.5493	23.9835	74.06
0.999	LAVYQAGAR	ILQDDLTCR	2	474.7667	23.9835	567.2846	474.7667	23.9835	567.2846	L	b1	113.08406397853	b1	1	114.0913	47.967	147.1128	114.0913	47.967	147.1128
0.999	LAVYQAGAR	ILQDDLTCR	2	474.7667	23.9835	567.2846	474.7667	23.9835	567.2846	L	b1	113.08406397853	b1	2	57.5493	23.9835	74.06	57.5493	23.9835	74.06
0.999	LAVYQAGAR	ILQDDLTCR	3	316.8469	15.989	378.5255	316.8469	15.989	378.5255	L	b1	113.08406397853	b1	1	114.0913	47.967	147.1128	114.0913	47.967	147.1128
0.999	LAVYQAGAR	ILQDDLTCR	3	316.8469	15.989	378.5255	316.8469	15.989	378.5255	L	b1	113.08406397853	b1	2	57.5493	23.9835	74.06	57.5493	23.9835	74.06
0.999	LAVYQAGAR	ILQDDLTCR	2	474.7667	23.9835	538.7739	474.7667	23.9835	538.7739	L	b1	962.44913064829	y8	1	114.0913	47.967	147.1128	114.0913	47.967	147.1128
0.999	LAVYQAGAR	ILQDDLTCR	2	474.7667	23.9835	538.7739	474.7667	23.9835	538.7739	L	b1	962.44913064829	y8	2	57.5493	23.9835	74.06	57.5493	23.9835	74.06
0.999	LAVYQAGAR	ILQDDLTCR	3	316.8469	15.989	359.5183	316.8469	15.989	359.5183	L	b1	962.44913064829	y8	1	114.0913	47.967	147.1128	114.0913	47.967	147.1128
0.999	LAVYQAGAR	ILQDDLTCR	3	316.8469	15.989	359.5183	316.8469	15.989	359.5183	L	b1	962.44913064829	y8	2	57.5493	23.9835	74.06	57.5493	23.9835	74.06
0.999	LAVYQAGAR	ILQDDLTCR	2	474.7667	23.9835	567.2846	474.7667	23.9835	567.2846	L	b1	962.44913064829	y8	1	114.0913	47.967	147.1128	114.0913	47.967	147.1128
0.999	LAVYQAGAR	ILQDDLTCR	2	474.7667	23.9835	567.2846	474.7667	23.9835	567.2846	L	b1	962.44913064829	y8	2	57.5493	23.9835	74.06	57.5493	23.9835	74.06
0.999	LAVYQAGAR	ILQDDLTCR	3	316.8469	15.989	378.5255	316.8469	15.989	378.5255	L	b1	962.44913064829	y8	1	114.0913	47.967	147.1128	114.0913	47.967	147.1128
0.999	LAVYQAGAR	ILQDDLTCR	3	316.8469	15.989	378.5255	316.8469	15.989	378.5255	L	b1	962.44913064829	y8	2	57.5493	23.9835	74.06	57.5493	23.9835	74.06
0.999	LAVYQAGAR	ILQDDLTCR	2	474.7667	23.9835	538.7739	474.7667	23.9835	538.7739	L	b1	226.16812795706	b2	1	114.0913	47.967	147.1128	114.0913	47.967	147.1128
0.999	LAVYQAGAR	ILQDDLTCR	2	474.7667	23.9835	538.7739	474.7667	23.9835	538.7739	L	b1	226.16812795706	b2	2	57.5493	23.9835	74.06	57.5493	23.9835	74.06
0.999	LAVYQAGAR	ILQDDLTCR	3	316.8469	15.989	359.5183	316.8469	15.989	359.5183	L	b1	226.16812795706	b2	1	114.0913	47.967	147.1128	114.0913	47.967	147.1128
0.999	LAVYQAGAR	ILQDDLTCR	3	316.8469	15.989	359.5183	316.8469	15.989	359.5183	L	b1	226.16812795706	b2	2	57.5493	23.9835	74.06	57.5493	23.9835	74.06
0.999	LAVYQAGAR	ILQDDLTCR	2	474.7667	23.9835	567.2846	474.7667	23.9835	567.2846	L	b1	226.16812795706	b2	1	114.0913	47.967	147.1128	114.0913	47.967	147.1128
0.999	LAVYQAGAR	ILQDDLTCR	2	474.7667	23.9835	567.2846	474.7667	23.9835	567.2846	L	b1	226.16812795706	b2	2	57.5493	23.9835	74.06	57.5493	23.9835	74.06
0.999	LAVYQAGAR	ILQDDLTCR	3	316.8469	15.989	378.5255	316.8469	15.989	378.5255	L	b1	226.16812795706	b2	1	114.0913	47.967	147.1128	114.0913	47.967	147.1128
0.999	LAVYQAGAR	ILQDDLTCR	3	316.8469	15.989	378.5255	316.8469	15.989	378.5255	L	b1	226.16812795706	b2	2	57.5493	23.9835	74.06	57.5493	23.9835	74.06
0.999	LAVYQAGAR	ILQDDLTCR	2	474.7667	23.9835	538.7739	474.7667	23.9835	538.7739	L	b1	849.36506666976	y7	1	114.0913	47.967	147.1128	114.0913	47.967	147.1128
0.999	LAVYQAGAR	ILQDDLTCR	2	474.7667	23.9835	538.7739	474.7667	23.9835	538.7739	L	b1	849.36506666976	y7	2	57.5493	23.9835	74.06	57.5493	23.9835	74.06
0.999	LAVYQAGAR	ILQDDLTCR	3	316.8469	15.989	359.5183	316.8469	15.989	359.5183	L	b1	849.36506666976	y7	1	114.0913	47.967	147.1128	114.0913	47.967	147.1128
0.999	LAVYQAGAR	ILQDDLTCR	3	316.8469	15.989	359.5183	316.8469	15.989	359.5183	L	b1	849.36506666976	y7	2	57.5493	23.9835	74.06	57.5493	23.9835	74.06
0.999	LAVYQAGAR	ILQDDLTCR	2	474.7667	23.9835	567.2846	474.7667	23.9835	567.2846	L	b1	849.36506666976	y7	1	114.0913	47.967	147.1128	114.0913	47.967	147.1128
0.999	LAVYQAGAR	ILQDDLTCR	2	474.7667	23.9835	567.2846	474.7667	23.9835	567.2846	L	b1	849.36506666976	y7	2	57.5493	23.9835	74.06	57.5493	23.9835	74.06
0.999	LAVYQAGAR	ILQDDLTCR	3	316.8469	15.989	378.5255	316.8469	15.989	378.5255	L	b1	849.36506666976	y7	1	114.0913	47.967	147.1128	114.0913	47.967	147.1128
0.999	LAVYQAGAR	ILQDDLTCR	3	316.8469	15.989	378.5255	316.8469	15.989	378.5255	L	b1	849.36506666976	y7	2	57.5493	23.9835	74.06	57.5493	23.9835	74.06
0.999	LAVYQAGAR	ILQDDLTCR	2	474.7667	23.9835	538.7739	474.7667	23.9835	538.7739	L	b1	354.2267054629	b3	1	114.0913	47.967	147.1128	114.0913	47.967	147.1128
0.999	LAVYQAGAR	ILQDDLTCR	2	474.7667	23.9835	538.7739	474.7667	23.9835	538.7739	L	b1	354.2267054629	b3	2	57.5493	23.9835	74.06	57.5493	23.9835	74.06
0.999	LAVYQAGAR	ILQDDLTCR	3	316.8469	15.989	359.5183	316.8469	15.989	359.5183	L	b1	354.2267054629	b3	1	114.0913	47.967	147.1128	114.0913	47.967	147.1128
0.999	LAVYQAGAR	ILQDDLTCR	3	316.8469	15.989	359.5183	316.8469	15.989	359.5183	L	b1	354.2267054629	b3	2	57.5493	23.9835	74.06	57.5493	23.9835	74.06
0.999	LAVYQAGAR	ILQDDLTCR	2	474.7667	23.9835	567.2846	474.7667	23.9835	567.2846	L	b1	354.2267054629	b3	1	114.0913	47.967	147.1128	114.0913	47.967	147.1128
0.999	LAVYQAGAR	ILQDDLTCR	2	474.7667	23.9835	567.2846	474.7667	23.9835	567.2846	L	b1	354.2267054629	b3	2	57.5493	23.9835	74.06	57.5493	23.9835	74.06
0.999	LAVYQAGAR	ILQDDLTCR	3	316.8469	15.989	378.5255	316.8469	15.989	378.5255	L	b1	354.2267054629	b3	1	114.0913	47.967	147.1128	114.0913	47.967	147.1128
0.999	LAVYQAGAR	ILQDDLTCR	3	316.8469	15.989	378.5255	316.8469	15.989	378.5255	L	b1	354.2267054629	b3	2	57.5493	23.9835	74.06	57.5493	23.9835	74.06
0.999	LAVYQAGAR	ILQDDLTCR	2	474.7667	23.9835	538.7739	474.7667	23.9835	538.7739	L	b1	721.30648916392	y6	1	114.0913	47.967	147.1128	114.0913	47.967	147.1128
0.999	LAVYQAGAR	ILQDDLTCR	2	474.7667	23.9835	538.7739	474.7667	23.9835	538.7739	L	b1	721.30648916392	y6	2	57.5493	23.9835	74.06	57.5493	23.9835	74.06
0.999	LAVYQAGAR	ILQDDLTCR	3	316.8469	15.989	359.5183	316.8469	15.989	359.5183	L	b1	721.30648916392	y6	1	114.0913	47.967	147.1128	114.0913	47.967	147.1128
0.999	LAVYQAGAR	ILQDDLTCR	3	316.8469	15.989	359.5183	316.8469	15.989	359.5183	L	b1	721.30648916392	y6	2	57.5493	23.9835	74.06	57.5493	23.9835	74.06
0.999	LAVYQAGAR	ILQDDLTCR	2	474.7667	23.9835	567.2846	474.7667	23.9835	567.2846	L	b1	721.30648916392	y6	1	114.0913	47.967	147.1128	114.0913	47.967	147.1128
0.999	LAVYQAGAR	ILQDDLTCR	2	474.7667	23.9835	567.2846	474.7667	23.9835	567.2846	L	b1	721.30648916392	y6	2	57.5493	23.9835	74.06	57.5493	23.9835	74.06
0.999	LAVYQAGAR	ILQDDLTCR	3	316.8469	15.989	378.5255	316.8469	15.989	378.5255	L	b1	721.30648916392	y6	1	114.0913	47.967	147.1128	114.0913	47.967	147.1128
0.999	LAVYQAGAR	ILQDDLTCR	3	316.8469	15.989	378.5255	316.8469	15.989	378.5255	L	b1	721.30648916392	y6	2	57.5493	23.9835	74.06	57.5493	23.9835	74.06
0.999	LAVYQAGAR	ILQDDLTCR	2	474.7667	23.9835	538.7739	474.7667	23.9835	538.7739	L	b1	469.25364848719	b4	1	114.0913	47.967	147.1128	114.0913	47.967	147.1128
0.999	LAVYQAGAR	ILQDDLTCR	2	474.7667	23.9835	538.7739	474.7667	23.9835	538.7739	L	b1	469.25364848719	b4	2	57.5493	23.9835	74.06	57.5493	23.9835	74.06
0.999	LAVYQAGAR	ILQDDLTCR	3	316.8469	15.989	359.5183	316.8469	15.989	359.5183	L	b1	469.25364848719	b4	1	114.0913	47.967	147.1128	114.0913	47.967	147.1128
0.999	LAVYQAGAR	ILQDDLTCR	3	316.8469	15.989	359.5183	316.8469	15.989	359.5183	L	b1	469.25364848719	b4	2	57.5493	23.9835	74.06	57.5493	23.9835	74.06
0.999	LAVYQAGAR	ILQDDLTCR	2	474.7667	23.9835	567.2846	474.7667	23.9835	567.2846	L	b1	469.25364848719	b4	1	114.0913	47.967	147.1128	114.0913	47.967	147.1128
0.999	LAVYQAGAR	ILQDDLTCR	2	474.7667	23.9835	567.2846	474.7667	23.9835	567.2846	L	b1	469.25364848719	b4	2	57.5493	23.9835	74.06	57.5493	23.9835	74.06
0.999	LAVYQAGAR	ILQDDLTCR	3	316.8469	15.989	378.5255	316.8469	15.989	378.5255	L	b1	469.25364848719	b4	1	114.0913	47.967	147.1128	114.0913	47.967	147.1128
0.999	LAVYQAGAR	ILQDDLTCR	3	316.8469	15.989	378.5255	316.8469	15.989	378.5255	L	b1	469.25364848719	b4	2	57.5493	23.9835	74.06	57.5493	23.9835	74.06
0.999	LAVYQAGAR	ILQDDLTCR	2	474.7667	23.9835	538.7739	474.7667	23.9835	538.7739	L	b1	606.27954613963	y5	1	114.0913	47.967	147.1128	114.0913	47.967	147.1128
0.999	LAVYQAGAR	ILQDDLTCR	2	474.7667	23.9835	538.7739	474.7667	23.9835	538.7739	L	b1	606.27954613963	y5	2	57.5493	23.9835	74.06	57.5493	23.9835	74.06
0.999	LAVYQAGAR	ILQDDLTCR	3	316.8469	15.989	359.5183	316.8469	15.989	359.5183	L	b1	606.27954613963	y5	1	114.0913	47.967	147.1128	114.0913	47.967	147.1128
0.999	LAVYQAGAR	ILQDDLTCR	3	316.8469	15.989	359.5183	316.8469	15.989	359.5183	L	b1	606.27954613963	y5	2	57.5493	23.9835	74.06	57.5493	23.9835	74.06
0.999	LAVYQAGAR	ILQDDLTCR	2	474.7667	23.9835	567.2846	474.7667	23.9835	567.2846	L	b1	606.27954613963	y5	1	114.0913	47.967	147.1128	114.0913	47.967	147.1128
0.999	LAVYQAGAR	ILQDDLTCR	2	474.7667	23.9835	567.2846	474.7667	23.9835	567.2846	L	b1	606.27954613963	y5	2	57.5493	23.9835	74.06	57.5493	23.9835	74.06
0.999	LAVYQAGAR	ILQDDLTCR	3	316.8469	15.989	378.5255	316.8469	15.989	378.5255	L	b1	606.27954613963	y5	1	114.0913	47.967	147.1128	114.0913	47.967	147.1128
0.999	LAVYQAGAR	ILQDDLTCR	3	316.8469	15.989	378.5255	316.8469	15.989	378.5255	L	b1	606.27954613963	y5	2	57.5493	23.9835	74.06	57.5493	23.9835	74.06
0.999	LAVYQAGAR	ILQDDLTCR	2	474.7667	23.9835	538.7739	474.7667	23.9835	538.7739	L	b1	584.28059151148	b5	1	114.0913	47.967	147.1128	114.0913	47.967	147.1128
0.999	LAVYQAGAR	ILQDDLTCR	2	474.7667	23.9835	538.7739	474.7667	23.9835	538.7739	L	b1	584.28059151148	b5	2	57.5493	23.9835	74.06	57.5493	23.9835	74.06
0.999	LAVYQAGAR	ILQDDLTCR	3	316.8469	15.989	359.5183	316.8469	15.989	359.5183	L	b1	584.28059151148	b5	1	114.0913	47.967	147.1128	114.0913	47.967	147.1128
0.999	LAVYQAGAR	ILQDDLTCR	3	316.8469	15.989	359.5183	316.8469	15.989	359.5183	L	b1	584.28059151148	b5	2	57.5493	23.9835	74.06	57.5493	23.9835	74.06
0.999	LAVYQAGAR	ILQDDLTCR	2	474.7667	23.9835	567.2846	474.7667	23.9835	567.2846	L	b1	584.28059151148	b5	1	114.0913	47.967	147.1128	114.0913	47.967	147.1128
0.999	LAVYQAGAR	ILQDDLTCR	2	474.7667	23.9835	567.2846	474.7667	23.9835	567.2846	L	b1	584.28059151148	b5	2	57.5493	23.9835	74.06	57.5493	23.9835	74.06
0.999	LAVYQAGAR	ILQDDLTCR	3	316.8469	15.989	378.5255	316.8469	15.989	378.5255	L	b1	584.28059151148	b5	1	114.0913	47.967	147.1128	114.0913	47.967	147.1128
0.999	LAVYQAGAR	ILQDDLTCR	3	316.8469	15.989	378.5255	316.8469	15.989	378.5255	L	b1	584.28059151148	b5	2	57.5493	23.9835	74.06	57.5493	23.9835	74.06
0.999	LAVYQAGAR	ILQDDLTCR	2	474.7667	23.9835	538.7739	474.7667	23.9835	538.7739	L	b1	491.25260311534	y4	1	114.0913	47.967	147.1128	114.0913	47.967	147.1128
0.999	LAVYQAGAR	ILQDDLTCR	2	474.7667	23.9835	538.7739	474.7667	23.9835	538.7739	L	b1	491.25260311534	y4	2	57.5493	23.9835	74.06	57.5493	23.9835	74.06
0.999	LAVYQAGAR	ILQDDLTCR	3	316.8469	15.989	359.5183	316.8469	15.989	359.5183	L	b1	491.25260311534	y4	1	114.0913	47.967	147.1128	114.0913	47.967	147.1128
0.999	LAVYQAGAR	ILQDDLTCR	3	316.8469	15.989	359.5183	316.8469	15.989	359.5183	L	b1	491.25260311534	y4	2	57.5493	23.9835	74.06	57.5493	23.9835	74.06
0.999	LAVYQAGAR	ILQDDLTCR	2	474.7667	23.9835	567.2846	474.7667	23.9835	567.2846	L	b1	491.25260311534	y4	1	114.0913	47.967	147.1128	114.0913	47.967	147.1128
0.999	LAVYQAGAR	ILQDDLTCR	2	474.7667	23.9835	567.2846	474.7667	23.9835	567.2846	L	b1	491.25260311534	y4	2	57.5493	23.9835	74.06	57.5493	23.9835	74.06
0.999	LAVYQAGAR	ILQDDLTCR	3	316.8469	15.989	378.5255	316.8469	15.989	378.5255	L	b1	491.25260311534	y4	1	114.0913	47.967	147.1128	114.0913	47.967	147.1128
0.999	LAVYQAGAR	ILQDDLTCR	3	316.8469	15.989	378.5255	316.8469	15.989	378.5255	L	b1	491.25260311534	y4	2	57.5493	23.9835	74.06	57.5493	23.9835	74.06
0.999	LAVYQAGAR	ILQDDLTCR	2	474.7667	23.9835	538.7739	474.7667	23.9835	538.7739	L	b1	697.36465549001	b6	1	114.0913	47.967	147.1128	114.0913	47.967	147.1128
0.999	LAVYQAGAR	ILQDDLTCR	2	474.7667	23.9835	538.7739	474.7667	23.9835	538.7739	L	b1	697.36465549001	b6	2	57.5493	23.9835	74.06	57.5493	23.9835	74.06
0.999	LAVYQAGAR	ILQDDLTCR	3	316.8469	15.989	359.5183	316.8469	15.989	359.5183	L	b1	697.36465549001	b6	1	114.0913	47.967	147.1128	114.0913	47.967	147.1128
0.999	LAVYQAGAR	ILQDDLTCR	3	316.8469	15.989	359.5183	316.8469	15.989	359.5183	L	b1	697.36465549001	b6	2	57.5493	23.9835	74.06	57.5493	23.9835	74.06
0.999	LAVYQAGAR	ILQDDLTCR	2	474.7667	23.9835	567.2846	474.7667	23.9835	567.2846	L	b1	697.36465549001	b6	1	114.0913	47.967	147.1128	114.0913	47.967	147.1128
0.999	LAVYQAGAR	ILQDDLTCR	2	474.7667	23.9835	567.2846	474.7667	23.9835	567.2846	L	b1	697.36465549001	b6	2	57.5493	23.9835	74.06	57.5493	23.9835	74.06
0.999	LAVYQAGAR	ILQDDLTCR	3	316.8469	15.989	378.5255	316.8469	15.989	378.5255	L	b1	697.36465549001	b6	1	114.0913	47.967	147.1128	114.0913	47.967	147.1128
0.999	LAVYQAGAR	ILQDDLTCR	3	316.8469	15.989	378.5255	316.8469	15.989	378.5255	L	b1	697.36465549001	b6	2	57.5493	23.9835	74.06	57.5493	23.9835	74.06
0.999	LAVYQAGAR	ILQDDLTCR	2	474.7667	23.9835	538.7739	474.7667	23.9835	538.7739	L	b1	378.16853913681	y3	1	114.0913	47.967	147.1128	114.0913	47.967	147.1128
0.999	LAVYQAGAR	ILQDDLTCR	2	474.7667	23.9835	538.7739	474.7667	23.9835	538.7739	L	b1	378.16853913681	y3	2	57.5493	23.9835	74.06	57.5493	23.9835	74.06
0.999	LAVYQAGAR	ILQDDLTCR	3	316.8469	15.989	359.5183	316.8469	15.989	359.5183	L	b1	378.16853913681	y3	1	114.0913	47.967	147.1128	114.0913	47.967	147.1128
0.999	LAVYQAGAR	ILQDDLTCR	3	316.8469	15.989	359.5183	316.8469	15.989	359.5183	L	b1	378.16853913681	y3	2	57.5493	23.9835	74.06	57.5493	23.9835	74.06
0.999	LAVYQAGAR	ILQDDLTCR	2	474.7667	23.9835	567.2846	474.7667	23.9835	567.2846	L	b1	378.16853913681	y3	1	114.0913	47.967	147.1128	114.0913	47.967	147.1128
0.999	LAVYQAGAR	ILQDDLTCR	2	474.7667	23.9835	567.2846	474.7667	23.9835	567.2846	L	b1	378.16853913681	y3	2	57.5493	23.9835	74.06	57.5493	23.9835	74.06
0.999	LAVYQAGAR	ILQDDLTCR	3	316.8469	15.989	378.5255	316.8469	15.989	378.5255	L	b1	378.16853913681	y3	1	114.0913	47.967	147.1128	114.0913	47.967	147.1128
0.999	LAVYQAGAR	ILQDDLTCR	3	316.8469	15.989	378.5255	316.8469	15.989	378.5255	L	b1	378.16853913681	y3	2	57.5493	23.9835	74.06	57.5493	23.9835	74.06
0.999	LAVYQAGAR	ILQDDLTCR	2	474.7667	23.9835	538.7739	474.7667	23.9835	538.7739	L	b1	798.41233395919	b7	1	114.0913	47.967	147.1128	114.0913	47.967	147.1128
0.999	LAVYQAGAR	ILQDDLTCR	2	474.7667	23.9835	538.7739	474.7667	23.9835	538.7739	L	b1	798.41233395919	b7	2	57.5493	23.9835	74.06	57.5493	23.9835	74.06
0.999	LAVYQAGAR	ILQDDLTCR	3	316.8469	15.989	359.5183	316.8469	15.989	359.5183	L	b1	798.41233395919	b7	1	114.0913	47.967	147.1128	114.0913	47.967	147.1128
0.999	LAVYQAGAR	ILQDDLTCR	3	316.8469	15.989	359.5183	316.8469	15.989	359.5183	L	b1	798.41233395919	b7	2	57.5493	23.9835	74.06	57.5493	23.9835	74.06
0.999	LAVYQAGAR	ILQDDLTCR	2	474.7667	23.9835	567.2846	474.7667	23.9835	567.2846	L	b1	798.41233395919	b7	1	114.0913	47.967	147.1128	114.0913	47.967	147.1128
0.999	LAVYQAGAR	ILQDDLTCR	2	474.7667	23.9835	567.2846	474.7667	23.9835	567.2846	L	b1	798.41233395919	b7	2	57.5493	23.9835	74.06	57.5493	23.9835	74.06
0.999	LAVYQAGAR	ILQDDLTCR	3	316.8469	15.989	378.5255	316.8469	15.989	378.5255	L	b1	798.41233395919	b7	1	114.0913	47.967	147.1128	114.0913	47.967	147.1128
0.999	LAVYQAGAR	ILQDDLTCR	3	316.8469	15.989	378.5255	316.8469	15.989	378.5255	L	b1	798.41233395919	b7	2	57.5493	23.9835	74.06	57.5493	23.9835	74.06
0.999	LAVYQAGAR	ILQDDLTCR	2	474.7667	23.9835	538.7739	474.7667	23.9835	538.7739	L	b1	277.12086066763	y2	1	114.0913	47.967	147.1128	114.0913	47.967	147.1128
0.999	LAVYQAGAR	ILQDDLTCR	2	474.7667	23.9835	538.7739	474.7667	23.9835	538.7739	L	b1	277.12086066763	y2	2	57.5493	23.9835	74.06	57.5493	23.9835	74.06
0.999	LAVYQAGAR	ILQDDLTCR	3	316.8469	15.989	359.5183	316.8469	15.989	359.5183	L	b1	277.12086066763	y2	1	114.0913	47.967	147.1128	114.0913	47.967	147.1128
0.999	LAVYQAGAR	ILQDDLTCR	3	316.8469	15.989	359.5183	316.8469	15.989	359.5183	L	b1	277.12086066763	y2	2	57.5493	23.9835	74.06	57.5493	23.9835	74.06
0.999	LAVYQAGAR	ILQDDLTCR	2	474.7667	23.9835	567.2846	474.7667	23.9835	567.2846	L	b1	277.12086066763	y2	1	114.0913	47.967	147.1128	114.0913	47.967	147.1128
0.999	LAVYQAGAR	ILQDDLTCR	2	474.7667	23.9835	567.2846	474.7667	23.9835	567.2846	L	b1	277.12086066763	y2	2	57.5493	23.9835	74.06	57.5493	23.9835	74.06
0.999	LAVYQAGAR	ILQDDLTCR	3	316.8469	15.989	378.5255	316.8469	15.989	378.5255	L	b1	277.12086066763	y2	1	114.0913	47.967	147.1128	114.0913	47.967	147.1128
0.999	LAVYQAGAR	ILQDDLTCR	3	316.8469	15.989	378.5255	316.8469	15.989	378.5255	L	b1	277.12086066763	y2	2	57.5493	23.9835	74.06	57.5493	23.9835	74.06
0.999	LAVYQAGAR	ILQDDLTCR	2	474.7667	23.9835	538.7739	474.7667	23.9835	538.7739	L	b1	901.42151891874	b8	1	114.0913	47.967	147.1128	114.0913	47.967	147.1128
0.999	LAVYQAGAR	ILQDDLTCR	2	474.7667	23.9835	538.7739	474.7667	23.9835	538.7739	L	b1	901.42151891874	b8	2	57.5493	23.9835	74.06	57.5493	23.9835	74.06
0.999	LAVYQAGAR	ILQDDLTCR	3	316.8469	15.989	359.5183	316.8469	15.989	359.5183	L	b1	901.42151891874	b8	1	114.0913	47.967	147.1128	114.0913	47.967	147.1128
0.999	LAVYQAGAR	ILQDDLTCR	3	316.8469	15.989	359.5183	316.8469	15.989	359.5183	L	b1	901.42151891874	b8	2	57.5493	23.9835	74.06	57.5493	23.9835	74.06
0.999	LAVYQAGAR	ILQDDLTCR	2	474.7667	23.9835	567.2846	474.7667	23.9835	567.2846	L	b1	901.42151891874	b8	1	114.0913	47.967	147.1128	114.0913	47.967	147.1128
0.999	LAVYQAGAR	ILQDDLTCR	2	474.7667	23.9835	567.2846	474.7667	23.9835	567.2846	L	b1	901.42151891874	b8	2	57.5493	23.9835	74.06	57.5493	23.9835	74.06
0.999	LAVYQAGAR	ILQDDLTCR	3	316.8469	15.989	378.5255	316.8469	15.989	378.5255	L	b1	901.42151891874	b8	1	114.0913	47.967	147.1128	114.0913	47.967	147.1128
0.999	LAVYQAGAR	ILQDDLTCR	3	316.8469	15.989	378.5255	316.8469	15.989	378.5255	L	b1	901.42151891874	b8	2	57.5493	23.9835	74.06	57.5493	23.9835	74.06
0.999	LAVYQAGAR	ILQDDLTCR	2	474.7667	23.9835	538.7739	474.7667	23.9835	538.7739	L	b1	174.11167570808	y1	1	114.0913	47.967	147.1128	114.0913	47.967	147.1128
0.999	LAVYQAGAR	ILQDDLTCR	2	474.7667	23.9835	538.7739	474.7667	23.9835	538.7739	L	b1	174.11167570808	y1	2	57.5493	23.9835	74.06	57.5493	23.9835	74.06
0.999	LAVYQAGAR	ILQDDLTCR	3	316.8469	15.989	359.5183	316.8469	15.989	359.5183	L	b1	174.11167570808	y1	1	114.0913	47.967	147.1128	114.0913	47.967	147.1128
0.999	LAVYQAGAR	ILQDDLTCR	3	316.8469	15.989	359.5183	316.8469	15.989	359.5183	L	b1	174.11167570808	y1	2	57.5493	23.9835	74.06	57.5493	23.9835	74.06
0.999	LAVYQAGAR	ILQDDLTCR	2	474.7667	23.9835	567.2846	474.7667	23.9835	567.2846	L	b1	174.11167570808	y1	1	114.0913	47.967	147.1128	114.0913	47.967	147.1128
0.999	LAVYQAGAR	ILQDDLTCR	2	474.7667	23.9835	567.2846	474.7667	23.9835	567.2846	L	b1	174.11167570808	y1	2	57.5493	23.9835	74.06	57.5493	23.9835	74.06
0.999	LAVYQAGAR	ILQDDLTCR	3	316.8469	15.989	378.5255	316.8469	15.989	378.5255	L	b1	174.11167570808	y1	1	114.0913	47.967	147.1128	114.0913	47.967	147.1128
0.999	LAVYQAGAR	ILQDDLTCR	3	316.8469	15.989	378.5255	316.8469	15.989	378.5255	L	b1	174.11167570808	y1	2	57.5493	23.9835	74.06	57.5493	23.9835	74.06
0.999	LAVYQAGAR	DCPGVKRPR	2	474.7667	23.9835	514.2769	474.7667	23.9835	514.2769	L	b1	115.02694302429	b1	1	114.0913	47.967	147.1128	114.0913	47.967	147.1128
0.999	LAVYQAGAR	DCPGVKRPR	2	474.7667	23.9835	514.2769	474.7667	23.9835	514.2769	L	b1	115.02694302429	b1	2	57.5493	23.9835	74.06	57.5493	23.9835	74.06
0.999	LAVYQAGAR	DCPGVKRPR	3	316.8469	15.989	343.187	316.8469	15.989	343.187	L	b1	115.02694302429	b1	1	114.0913	47.967	147.1128	114.0913	47.967	147.1128
0.999	LAVYQAGAR	DCPGVKRPR	3	316.8469	15.989	343.187	316.8469	15.989	343.187	L	b1	115.02694302429	b1	2	57.5493	23.9835	74.06	57.5493	23.9835	74.06
0.999	LAVYQAGAR	DCPGVKRPR	2	474.7667	23.9835	542.7877	474.7667	23.9835	542.7877	L	b1	115.02694302429	b1	1	114.0913	47.967	147.1128	114.0913	47.967	147.1128
0.999	LAVYQAGAR	DCPGVKRPR	2	474.7667	23.9835	542.7877	474.7667	23.9835	542.7877	L	b1	115.02694302429	b1	2	57.5493	23.9835	74.06	57.5493	23.9835	74.06
0.999	LAVYQAGAR	DCPGVKRPR	3	316.8469	15.989	362.1942	316.8469	15.989	362.1942	L	b1	115.02694302429	b1	1	114.0913	47.967	147.1128	114.0913	47.967	147.1128
0.999	LAVYQAGAR	DCPGVKRPR	3	316.8469	15.989	362.1942	316.8469	15.989	362.1942	L	b1	115.02694302429	b1	2	57.5493	23.9835	74.06	57.5493	23.9835	74.06
0.999	LAVYQAGAR	DCPGVKRPR	2	474.7667	23.9835	599.2996	474.7667	23.9835	599.2996	L	b1	115.02694302429	b1	1	114.0913	47.967	147.1128	114.0913	47.967	147.1128
0.999	LAVYQAGAR	DCPGVKRPR	2	474.7667	23.9835	599.2996	474.7667	23.9835	599.2996	L	b1	115.02694302429	b1	2	57.5493	23.9835	74.06	57.5493	23.9835	74.06
0.999	LAVYQAGAR	DCPGVKRPR	3	316.8469	15.989	399.8688	316.8469	15.989	399.8688	L	b1	115.02694302429	b1	1	114.0913	47.967	147.1128	114.0913	47.967	147.1128
0.999	LAVYQAGAR	DCPGVKRPR	3	316.8469	15.989	399.8688	316.8469	15.989	399.8688	L	b1	115.02694302429	b1	2	57.5493	23.9835	74.06	57.5493	23.9835	74.06
0.999	LAVYQAGAR	DCPGVKRPR	2	474.7667	23.9835	627.8103	474.7667	23.9835	627.8103	L	b1	115.02694302429	b1	1	114.0913	47.967	147.1128	114.0913	47.967	147.1128
0.999	LAVYQAGAR	DCPGVKRPR	2	474.7667	23.9835	627.8103	474.7667	23.9835	627.8103	L	b1	115.02694302429	b1	2	57.5493	23.9835	74.06	57.5493	23.9835	74.06
0.999	LAVYQAGAR	DCPGVKRPR	3	316.8469	15.989	418.876	316.8469	15.989	418.876	L	b1	115.02694302429	b1	1	114.0913	47.967	147.1128	114.0913	47.967	147.1128
0.999	LAVYQAGAR	DCPGVKRPR	3	316.8469	15.989	418.876	316.8469	15.989	418.876	L	b1	115.02694302429	b1	2	57.5493	23.9835	74.06	57.5493	23.9835	74.06
0.999	LAVYQAGAR	DCPGVKRPR	2	474.7667	23.9835	514.2769	474.7667	23.9835	514.2769	L	b1	911.51234004085	y8	1	114.0913	47.967	147.1128	114.0913	47.967	147.1128
0.999	LAVYQAGAR	DCPGVKRPR	2	474.7667	23.9835	514.2769	474.7667	23.9835	514.2769	L	b1	911.51234004085	y8	2	57.5493	23.9835	74.06	57.5493	23.9835	74.06
0.999	LAVYQAGAR	DCPGVKRPR	3	316.8469	15.989	343.187	316.8469	15.989	343.187	L	b1	911.51234004085	y8	1	114.0913	47.967	147.1128	114.0913	47.967	147.1128
0.999	LAVYQAGAR	DCPGVKRPR	3	316.8469	15.989	343.187	316.8469	15.989	343.187	L	b1	911.51234004085	y8	2	57.5493	23.9835	74.06	57.5493	23.9835	74.06
0.999	LAVYQAGAR	DCPGVKRPR	2	474.7667	23.9835	542.7877	474.7667	23.9835	542.7877	L	b1	911.51234004085	y8	1	114.0913	47.967	147.1128	114.0913	47.967	147.1128
0.999	LAVYQAGAR	DCPGVKRPR	2	474.7667	23.9835	542.7877	474.7667	23.9835	542.7877	L	b1	911.51234004085	y8	2	57.5493	23.9835	74.06	57.5493	23.9835	74.06
0.999	LAVYQAGAR	DCPGVKRPR	3	316.8469	15.989	362.1942	316.8469	15.989	362.1942	L	b1	911.51234004085	y8	1	114.0913	47.967	147.1128	114.0913	47.967	147.1128
0.999	LAVYQAGAR	DCPGVKRPR	3	316.8469	15.989	362.1942	316.8469	15.989	362.1942	L	b1	911.51234004085	y8	2	57.5493	23.9835	74.06	57.5493	23.9835	74.06
0.999	LAVYQAGAR	DCPGVKRPR	2	474.7667	23.9835	599.2996	474.7667	23.9835	599.2996	L	b1	911.51234004085	y8	1	114.0913	47.967	147.1128	114.0913	47.967	147.1128
0.999	LAVYQAGAR	DCPGVKRPR	2	474.7667	23.9835	599.2996	474.7667	23.9835	599.2996	L	b1	911.51234004085	y8	2	57.5493	23.9835	74.06	57.5493	23.9835	74.06
0.999	LAVYQAGAR	DCPGVKRPR	3	316.8469	15.989	399.8688	316.8469	15.989	399.8688	L	b1	911.51234004085	y8	1	114.0913	47.967	147.1128	114.0913	47.967	147.1128
0.999	LAVYQAGAR	DCPGVKRPR	3	316.8469	15.989	399.8688	316.8469	15.989	399.8688	L	b1	911.51234004085	y8	2	57.5493	23.9835	74.06	57.5493	23.9835	74.06
0.999	LAVYQAGAR	DCPGVKRPR	2	474.7667	23.9835	627.8103	474.7667	23.9835	627.8103	L	b1	911.51234004085	y8	1	114.0913	47.967	147.1128	114.0913	47.967	147.1128
0.999	LAVYQAGAR	DCPGVKRPR	2	474.7667	23.9835	627.8103	474.7667	23.9835	627.8103	L	b1	911.51234004085	y8	2	57.5493	23.9835	74.06	57.5493	23.9835	74.06
0.999	LAVYQAGAR	DCPGVKRPR	3	316.8469	15.989	418.876	316.8469	15.989	418.876	L	b1	911.51234004085	y8	1	114.0913	47.967	147.1128	114.0913	47.967	147.1128
0.999	LAVYQAGAR	DCPGVKRPR	3	316.8469	15.989	418.876	316.8469	15.989	418.876	L	b1	911.51234004085	y8	2	57.5493	23.9835	74.06	57.5493	23.9835	74.06
0.999	LAVYQAGAR	DCPGVKRPR	2	474.7667	23.9835	514.2769	474.7667	23.9835	514.2769	L	b1	218.03612798384	b2	1	114.0913	47.967	147.1128	114.0913	47.967	147.1128
0.999	LAVYQAGAR	DCPGVKRPR	2	474.7667	23.9835	514.2769	474.7667	23.9835	514.2769	L	b1	218.03612798384	b2	2	57.5493	23.9835	74.06	57.5493	23.9835	74.06
0.999	LAVYQAGAR	DCPGVKRPR	3	316.8469	15.989	343.187	316.8469	15.989	343.187	L	b1	218.03612798384	b2	1	114.0913	47.967	147.1128	114.0913	47.967	147.1128
0.999	LAVYQAGAR	DCPGVKRPR	3	316.8469	15.989	343.187	316.8469	15.989	343.187	L	b1	218.03612798384	b2	2	57.5493	23.9835	74.06	57.5493	23.9835	74.06
0.999	LAVYQAGAR	DCPGVKRPR	2	474.7667	23.9835	542.7877	474.7667	23.9835	542.7877	L	b1	218.03612798384	b2	1	114.0913	47.967	147.1128	114.0913	47.967	147.1128
0.999	LAVYQAGAR	DCPGVKRPR	2	474.7667	23.9835	542.7877	474.7667	23.9835	542.7877	L	b1	218.03612798384	b2	2	57.5493	23.9835	74.06	57.5493	23.9835	74.06
0.999	LAVYQAGAR	DCPGVKRPR	3	316.8469	15.989	362.1942	316.8469	15.989	362.1942	L	b1	218.03612798384	b2	1	114.0913	47.967	147.1128	114.0913	47.967	147.1128
0.999	LAVYQAGAR	DCPGVKRPR	3	316.8469	15.989	362.1942	316.8469	15.989	362.1942	L	b1	218.03612798384	b2	2	57.5493	23.9835	74.06	57.5493	23.9835	74.06
0.999	LAVYQAGAR	DCPGVKRPR	2	474.7667	23.9835	599.2996	474.7667	23.9835	599.2996	L	b1	218.03612798384	b2	1	114.0913	47.967	147.1128	114.0913	47.967	147.1128
0.999	LAVYQAGAR	DCPGVKRPR	2	474.7667	23.9835	599.2996	474.7667	23.9835	599.2996	L	b1	218.03612798384	b2	2	57.5493	23.9835	74.06	57.5493	23.9835	74.06
0.999	LAVYQAGAR	DCPGVKRPR	3	316.8469	15.989	399.8688	316.8469	15.989	399.8688	L	b1	218.03612798384	b2	1	114.0913	47.967	147.1128	114.0913	47.967	147.1128
0.999	LAVYQAGAR	DCPGVKRPR	3	316.8469	15.989	399.8688	316.8469	15.989	399.8688	L	b1	218.03612798384	b2	2	57.5493	23.9835	74.06	57.5493	23.9835	74.06
0.999	LAVYQAGAR	DCPGVKRPR	2	474.7667	23.9835	627.8103	474.7667	23.9835	627.8103	L	b1	218.03612798384	b2	1	114.0913	47.967	147.1128	114.0913	47.967	147.1128
0.999	LAVYQAGAR	DCPGVKRPR	2	474.7667	23.9835	627.8103	474.7667	23.9835	627.8103	L	b1	218.03612798384	b2	2	57.5493	23.9835	74.06	57.5493	23.9835	74.06
0.999	LAVYQAGAR	DCPGVKRPR	3	316.8469	15.989	418.876	316.8469	15.989	418.876	L	b1	218.03612798384	b2	1	114.0913	47.967	147.1128	114.0913	47.967	147.1128
0.999	LAVYQAGAR	DCPGVKRPR	3	316.8469	15.989	418.876	316.8469	15.989	418.876	L	b1	218.03612798384	b2	2	57.5493	23.9835	74.06	57.5493	23.9835	74.06
0.999	LAVYQAGAR	DCPGVKRPR	2	474.7667	23.9835	514.2769	474.7667	23.9835	514.2769	L	b1	808.5031550813	y7	1	114.0913	47.967	147.1128	114.0913	47.967	147.1128
0.999	LAVYQAGAR	DCPGVKRPR	2	474.7667	23.9835	514.2769	474.7667	23.9835	514.2769	L	b1	808.5031550813	y7	2	57.5493	23.9835	74.06	57.5493	23.9835	74.06
0.999	LAVYQAGAR	DCPGVKRPR	3	316.8469	15.989	343.187	316.8469	15.989	343.187	L	b1	808.5031550813	y7	1	114.0913	47.967	147.1128	114.0913	47.967	147.1128
0.999	LAVYQAGAR	DCPGVKRPR	3	316.8469	15.989	343.187	316.8469	15.989	343.187	L	b1	808.5031550813	y7	2	57.5493	23.9835	74.06	57.5493	23.9835	74.06
0.999	LAVYQAGAR	DCPGVKRPR	2	474.7667	23.9835	542.7877	474.7667	23.9835	542.7877	L	b1	808.5031550813	y7	1	114.0913	47.967	147.1128	114.0913	47.967	147.1128
0.999	LAVYQAGAR	DCPGVKRPR	2	474.7667	23.9835	542.7877	474.7667	23.9835	542.7877	L	b1	808.5031550813	y7	2	57.5493	23.9835	74.06	57.5493	23.9835	74.06
0.999	LAVYQAGAR	DCPGVKRPR	3	316.8469	15.989	362.1942	316.8469	15.989	362.1942	L	b1	808.5031550813	y7	1	114.0913	47.967	147.1128	114.0913	47.967	147.1128
0.999	LAVYQAGAR	DCPGVKRPR	3	316.8469	15.989	362.1942	316.8469	15.989	362.1942	L	b1	808.5031550813	y7	2	57.5493	23.9835	74.06	57.5493	23.9835	74.06
0.999	LAVYQAGAR	DCPGVKRPR	2	474.7667	23.9835	599.2996	474.7667	23.9835	599.2996	L	b1	808.5031550813	y7	1	114.0913	47.967	147.1128	114.0913	47.967	147.1128
0.999	LAVYQAGAR	DCPGVKRPR	2	474.7667	23.9835	599.2996	474.7667	23.9835	599.2996	L	b1	808.5031550813	y7	2	57.5493	23.9835	74.06	57.5493	23.9835	74.06
0.999	LAVYQAGAR	DCPGVKRPR	3	316.8469	15.989	399.8688	316.8469	15.989	399.8688	L	b1	808.5031550813	y7	1	114.0913	47.967	147.1128	114.0913	47.967	147.1128
0.999	LAVYQAGAR	DCPGVKRPR	3	316.8469	15.989	399.8688	316.8469	15.989	399.8688	L	b1	808.5031550813	y7	2	57.5493	23.9835	74.06	57.5493	23.9835	74.06
0.999	LAVYQAGAR	DCPGVKRPR	2	474.7667	23.9835	627.8103	474.7667	23.9835	627.8103	L	b1	808.5031550813	y7	1	114.0913	47.967	147.1128	114.0913	47.967	147.1128
0.999	LAVYQAGAR	DCPGVKRPR	2	474.7667	23.9835	627.8103	474.7667	23.9835	627.8103	L	b1	808.5031550813	y7	2	57.5493	23.9835	74.06	57.5493	23.9835	74.06
0.999	LAVYQAGAR	DCPGVKRPR	3	316.8469	15.989	418.876	316.8469	15.989	418.876	L	b1	808.5031550813	y7	1	114.0913	47.967	147.1128	114.0913	47.967	147.1128
0.999	LAVYQAGAR	DCPGVKRPR	3	316.8469	15.989	418.876	316.8469	15.989	418.876	L	b1	808.5031550813	y7	2	57.5493	23.9835	74.06	57.5493	23.9835	74.06
0.999	LAVYQAGAR	DCPGVKRPR	2	474.7667	23.9835	514.2769	474.7667	23.9835	514.2769	L	b1	315.08889183345	b3	1	114.0913	47.967	147.1128	114.0913	47.967	147.1128
0.999	LAVYQAGAR	DCPGVKRPR	2	474.7667	23.9835	514.2769	474.7667	23.9835	514.2769	L	b1	315.08889183345	b3	2	57.5493	23.9835	74.06	57.5493	23.9835	74.06
0.999	LAVYQAGAR	DCPGVKRPR	3	316.8469	15.989	343.187	316.8469	15.989	343.187	L	b1	315.08889183345	b3	1	114.0913	47.967	147.1128	114.0913	47.967	147.1128
0.999	LAVYQAGAR	DCPGVKRPR	3	316.8469	15.989	343.187	316.8469	15.989	343.187	L	b1	315.08889183345	b3	2	57.5493	23.9835	74.06	57.5493	23.9835	74.06
0.999	LAVYQAGAR	DCPGVKRPR	2	474.7667	23.9835	542.7877	474.7667	23.9835	542.7877	L	b1	315.08889183345	b3	1	114.0913	47.967	147.1128	114.0913	47.967	147.1128
0.999	LAVYQAGAR	DCPGVKRPR	2	474.7667	23.9835	542.7877	474.7667	23.9835	542.7877	L	b1	315.08889183345	b3	2	57.5493	23.9835	74.06	57.5493	23.9835	74.06
0.999	LAVYQAGAR	DCPGVKRPR	3	316.8469	15.989	362.1942	316.8469	15.989	362.1942	L	b1	315.08889183345	b3	1	114.0913	47.967	147.1128	114.0913	47.967	147.1128
0.999	LAVYQAGAR	DCPGVKRPR	3	316.8469	15.989	362.1942	316.8469	15.989	362.1942	L	b1	315.08889183345	b3	2	57.5493	23.9835	74.06	57.5493	23.9835	74.06
0.999	LAVYQAGAR	DCPGVKRPR	2	474.7667	23.9835	599.2996	474.7667	23.9835	599.2996	L	b1	315.08889183345	b3	1	114.0913	47.967	147.1128	114.0913	47.967	147.1128
0.999	LAVYQAGAR	DCPGVKRPR	2	474.7667	23.9835	599.2996	474.7667	23.9835	599.2996	L	b1	315.08889183345	b3	2	57.5493	23.9835	74.06	57.5493	23.9835	74.06
0.999	LAVYQAGAR	DCPGVKRPR	3	316.8469	15.989	399.8688	316.8469	15.989	399.8688	L	b1	315.08889183345	b3	1	114.0913	47.967	147.1128	114.0913	47.967	147.1128
0.999	LAVYQAGAR	DCPGVKRPR	3	316.8469	15.989	399.8688	316.8469	15.989	399.8688	L	b1	315.08889183345	b3	2	57.5493	23.9835	74.06	57.5493	23.9835	74.06
0.999	LAVYQAGAR	DCPGVKRPR	2	474.7667	23.9835	627.8103	474.7667	23.9835	627.8103	L	b1	315.08889183345	b3	1	114.0913	47.967	147.1128	114.0913	47.967	147.1128
0.999	LAVYQAGAR	DCPGVKRPR	2	474.7667	23.9835	627.8103	474.7667	23.9835	627.8103	L	b1	315.08889183345	b3	2	57.5493	23.9835	74.06	57.5493	23.9835	74.06
0.999	LAVYQAGAR	DCPGVKRPR	3	316.8469	15.989	418.876	316.8469	15.989	418.876	L	b1	315.08889183345	b3	1	114.0913	47.967	147.1128	114.0913	47.967	147.1128
0.999	LAVYQAGAR	DCPGVKRPR	3	316.8469	15.989	418.876	316.8469	15.989	418.876	L	b1	315.08889183345	b3	2	57.5493	23.9835	74.06	57.5493	23.9835	74.06
0.999	LAVYQAGAR	DCPGVKRPR	2	474.7667	23.9835	514.2769	474.7667	23.9835	514.2769	L	b1	711.45039123169	y6	1	114.0913	47.967	147.1128	114.0913	47.967	147.1128
0.999	LAVYQAGAR	DCPGVKRPR	2	474.7667	23.9835	514.2769	474.7667	23.9835	514.2769	L	b1	711.45039123169	y6	2	57.5493	23.9835	74.06	57.5493	23.9835	74.06
0.999	LAVYQAGAR	DCPGVKRPR	3	316.8469	15.989	343.187	316.8469	15.989	343.187	L	b1	711.45039123169	y6	1	114.0913	47.967	147.1128	114.0913	47.967	147.1128
0.999	LAVYQAGAR	DCPGVKRPR	3	316.8469	15.989	343.187	316.8469	15.989	343.187	L	b1	711.45039123169	y6	2	57.5493	23.9835	74.06	57.5493	23.9835	74.06
0.999	LAVYQAGAR	DCPGVKRPR	2	474.7667	23.9835	542.7877	474.7667	23.9835	542.7877	L	b1	711.45039123169	y6	1	114.0913	47.967	147.1128	114.0913	47.967	147.1128
0.999	LAVYQAGAR	DCPGVKRPR	2	474.7667	23.9835	542.7877	474.7667	23.9835	542.7877	L	b1	711.45039123169	y6	2	57.5493	23.9835	74.06	57.5493	23.9835	74.06
0.999	LAVYQAGAR	DCPGVKRPR	3	316.8469	15.989	362.1942	316.8469	15.989	362.1942	L	b1	711.45039123169	y6	1	114.0913	47.967	147.1128	114.0913	47.967	147.1128
0.999	LAVYQAGAR	DCPGVKRPR	3	316.8469	15.989	362.1942	316.8469	15.989	362.1942	L	b1	711.45039123169	y6	2	57.5493	23.9835	74.06	57.5493	23.9835	74.06
0.999	LAVYQAGAR	DCPGVKRPR	2	474.7667	23.9835	599.2996	474.7667	23.9835	599.2996	L	b1	711.45039123169	y6	1	114.0913	47.967	147.1128	114.0913	47.967	147.1128
0.999	LAVYQAGAR	DCPGVKRPR	2	474.7667	23.9835	599.2996	474.7667	23.9835	599.2996	L	b1	711.45039123169	y6	2	57.5493	23.9835	74.06	57.5493	23.9835	74.06
0.999	LAVYQAGAR	DCPGVKRPR	3	316.8469	15.989	399.8688	316.8469	15.989	399.8688	L	b1	711.45039123169	y6	1	114.0913	47.967	147.1128	114.0913	47.967	147.1128
0.999	LAVYQAGAR	DCPGVKRPR	3	316.8469	15.989	399.8688	316.8469	15.989	399.8688	L	b1	711.45039123169	y6	2	57.5493	23.9835	74.06	57.5493	23.9835	74.06
0.999	LAVYQAGAR	DCPGVKRPR	2	474.7667	23.9835	627.8103	474.7667	23.9835	627.8103	L	b1	711.45039123169	y6	1	114.0913	47.967	147.1128	114.0913	47.967	147.1128
0.999	LAVYQAGAR	DCPGVKRPR	2	474.7667	23.9835	627.8103	474.7667	23.9835	627.8103	L	b1	711.45039123169	y6	2	57.5493	23.9835	74.06	57.5493	23.9835	74.06
0.999	LAVYQAGAR	DCPGVKRPR	3	316.8469	15.989	418.876	316.8469	15.989	418.876	L	b1	711.45039123169	y6	1	114.0913	47.967	147.1128	114.0913	47.967	147.1128
0.999	LAVYQAGAR	DCPGVKRPR	3	316.8469	15.989	418.876	316.8469	15.989	418.876	L	b1	711.45039123169	y6	2	57.5493	23.9835	74.06	57.5493	23.9835	74.06
0.999	LAVYQAGAR	DCPGVKRPR	2	474.7667	23.9835	514.2769	474.7667	23.9835	514.2769	L	b1	372.11035555414	b4	1	114.0913	47.967	147.1128	114.0913	47.967	147.1128
0.999	LAVYQAGAR	DCPGVKRPR	2	474.7667	23.9835	514.2769	474.7667	23.9835	514.2769	L	b1	372.11035555414	b4	2	57.5493	23.9835	74.06	57.5493	23.9835	74.06
0.999	LAVYQAGAR	DCPGVKRPR	3	316.8469	15.989	343.187	316.8469	15.989	343.187	L	b1	372.11035555414	b4	1	114.0913	47.967	147.1128	114.0913	47.967	147.1128
0.999	LAVYQAGAR	DCPGVKRPR	3	316.8469	15.989	343.187	316.8469	15.989	343.187	L	b1	372.11035555414	b4	2	57.5493	23.9835	74.06	57.5493	23.9835	74.06
0.999	LAVYQAGAR	DCPGVKRPR	2	474.7667	23.9835	542.7877	474.7667	23.9835	542.7877	L	b1	372.11035555414	b4	1	114.0913	47.967	147.1128	114.0913	47.967	147.1128
0.999	LAVYQAGAR	DCPGVKRPR	2	474.7667	23.9835	542.7877	474.7667	23.9835	542.7877	L	b1	372.11035555414	b4	2	57.5493	23.9835	74.06	57.5493	23.9835	74.06
0.999	LAVYQAGAR	DCPGVKRPR	3	316.8469	15.989	362.1942	316.8469	15.989	362.1942	L	b1	372.11035555414	b4	1	114.0913	47.967	147.1128	114.0913	47.967	147.1128
0.999	LAVYQAGAR	DCPGVKRPR	3	316.8469	15.989	362.1942	316.8469	15.989	362.1942	L	b1	372.11035555414	b4	2	57.5493	23.9835	74.06	57.5493	23.9835	74.06
0.999	LAVYQAGAR	DCPGVKRPR	2	474.7667	23.9835	599.2996	474.7667	23.9835	599.2996	L	b1	372.11035555414	b4	1	114.0913	47.967	147.1128	114.0913	47.967	147.1128
0.999	LAVYQAGAR	DCPGVKRPR	2	474.7667	23.9835	599.2996	474.7667	23.9835	599.2996	L	b1	372.11035555414	b4	2	57.5493	23.9835	74.06	57.5493	23.9835	74.06
0.999	LAVYQAGAR	DCPGVKRPR	3	316.8469	15.989	399.8688	316.8469	15.989	399.8688	L	b1	372.11035555414	b4	1	114.0913	47.967	147.1128	114.0913	47.967	147.1128
0.999	LAVYQAGAR	DCPGVKRPR	3	316.8469	15.989	399.8688	316.8469	15.989	399.8688	L	b1	372.11035555414	b4	2	57.5493	23.9835	74.06	57.5493	23.9835	74.06
0.999	LAVYQAGAR	DCPGVKRPR	2	474.7667	23.9835	627.8103	474.7667	23.9835	627.8103	L	b1	372.11035555414	b4	1	114.0913	47.967	147.1128	114.0913	47.967	147.1128
0.999	LAVYQAGAR	DCPGVKRPR	2	474.7667	23.9835	627.8103	474.7667	23.9835	627.8103	L	b1	372.11035555414	b4	2	57.5493	23.9835	74.06	57.5493	23.9835	74.06
0.999	LAVYQAGAR	DCPGVKRPR	3	316.8469	15.989	418.876	316.8469	15.989	418.876	L	b1	372.11035555414	b4	1	114.0913	47.967	147.1128	114.0913	47.967	147.1128
0.999	LAVYQAGAR	DCPGVKRPR	3	316.8469	15.989	418.876	316.8469	15.989	418.876	L	b1	372.11035555414	b4	2	57.5493	23.9835	74.06	57.5493	23.9835	74.06
0.999	LAVYQAGAR	DCPGVKRPR	2	474.7667	23.9835	514.2769	474.7667	23.9835	514.2769	L	b1	654.428927511	y5	1	114.0913	47.967	147.1128	114.0913	47.967	147.1128
0.999	LAVYQAGAR	DCPGVKRPR	2	474.7667	23.9835	514.2769	474.7667	23.9835	514.2769	L	b1	654.428927511	y5	2	57.5493	23.9835	74.06	57.5493	23.9835	74.06
0.999	LAVYQAGAR	DCPGVKRPR	3	316.8469	15.989	343.187	316.8469	15.989	343.187	L	b1	654.428927511	y5	1	114.0913	47.967	147.1128	114.0913	47.967	147.1128
0.999	LAVYQAGAR	DCPGVKRPR	3	316.8469	15.989	343.187	316.8469	15.989	343.187	L	b1	654.428927511	y5	2	57.5493	23.9835	74.06	57.5493	23.9835	74.06
0.999	LAVYQAGAR	DCPGVKRPR	2	474.7667	23.9835	542.7877	474.7667	23.9835	542.7877	L	b1	654.428927511	y5	1	114.0913	47.967	147.1128	114.0913	47.967	147.1128
0.999	LAVYQAGAR	DCPGVKRPR	2	474.7667	23.9835	542.7877	474.7667	23.9835	542.7877	L	b1	654.428927511	y5	2	57.5493	23.9835	74.06	57.5493	23.9835	74.06
0.999	LAVYQAGAR	DCPGVKRPR	3	316.8469	15.989	362.1942	316.8469	15.989	362.1942	L	b1	654.428927511	y5	1	114.0913	47.967	147.1128	114.0913	47.967	147.1128
0.999	LAVYQAGAR	DCPGVKRPR	3	316.8469	15.989	362.1942	316.8469	15.989	362.1942	L	b1	654.428927511	y5	2	57.5493	23.9835	74.06	57.5493	23.9835	74.06
0.999	LAVYQAGAR	DCPGVKRPR	2	474.7667	23.9835	599.2996	474.7667	23.9835	599.2996	L	b1	654.428927511	y5	1	114.0913	47.967	147.1128	114.0913	47.967	147.1128
0.999	LAVYQAGAR	DCPGVKRPR	2	474.7667	23.9835	599.2996	474.7667	23.9835	599.2996	L	b1	654.428927511	y5	2	57.5493	23.9835	74.06	57.5493	23.9835	74.06
0.999	LAVYQAGAR	DCPGVKRPR	3	316.8469	15.989	399.8688	316.8469	15.989	399.8688	L	b1	654.428927511	y5	1	114.0913	47.967	147.1128	114.0913	47.967	147.1128
0.999	LAVYQAGAR	DCPGVKRPR	3	316.8469	15.989	399.8688	316.8469	15.989	399.8688	L	b1	654.428927511	y5	2	57.5493	23.9835	74.06	57.5493	23.9835	74.06
0.999	LAVYQAGAR	DCPGVKRPR	2	474.7667	23.9835	627.8103	474.7667	23.9835	627.8103	L	b1	654.428927511	y5	1	114.0913	47.967	147.1128	114.0913	47.967	147.1128
0.999	LAVYQAGAR	DCPGVKRPR	2	474.7667	23.9835	627.8103	474.7667	23.9835	627.8103	L	b1	654.428927511	y5	2	57.5493	23.9835	74.06	57.5493	23.9835	74.06
0.999	LAVYQAGAR	DCPGVKRPR	3	316.8469	15.989	418.876	316.8469	15.989	418.876	L	b1	654.428927511	y5	1	114.0913	47.967	147.1128	114.0913	47.967	147.1128
0.999	LAVYQAGAR	DCPGVKRPR	3	316.8469	15.989	418.876	316.8469	15.989	418.876	L	b1	654.428927511	y5	2	57.5493	23.9835	74.06	57.5493	23.9835	74.06
0.999	LAVYQAGAR	DCPGVKRPR	2	474.7667	23.9835	514.2769	474.7667	23.9835	514.2769	L	b1	471.17876946821	b5	1	114.0913	47.967	147.1128	114.0913	47.967	147.1128
0.999	LAVYQAGAR	DCPGVKRPR	2	474.7667	23.9835	514.2769	474.7667	23.9835	514.2769	L	b1	471.17876946821	b5	2	57.5493	23.9835	74.06	57.5493	23.9835	74.06
0.999	LAVYQAGAR	DCPGVKRPR	3	316.8469	15.989	343.187	316.8469	15.989	343.187	L	b1	471.17876946821	b5	1	114.0913	47.967	147.1128	114.0913	47.967	147.1128
0.999	LAVYQAGAR	DCPGVKRPR	3	316.8469	15.989	343.187	316.8469	15.989	343.187	L	b1	471.17876946821	b5	2	57.5493	23.9835	74.06	57.5493	23.9835	74.06
0.999	LAVYQAGAR	DCPGVKRPR	2	474.7667	23.9835	542.7877	474.7667	23.9835	542.7877	L	b1	471.17876946821	b5	1	114.0913	47.967	147.1128	114.0913	47.967	147.1128
0.999	LAVYQAGAR	DCPGVKRPR	2	474.7667	23.9835	542.7877	474.7667	23.9835	542.7877	L	b1	471.17876946821	b5	2	57.5493	23.9835	74.06	57.5493	23.9835	74.06
0.999	LAVYQAGAR	DCPGVKRPR	3	316.8469	15.989	362.1942	316.8469	15.989	362.1942	L	b1	471.17876946821	b5	1	114.0913	47.967	147.1128	114.0913	47.967	147.1128
0.999	LAVYQAGAR	DCPGVKRPR	3	316.8469	15.989	362.1942	316.8469	15.989	362.1942	L	b1	471.17876946821	b5	2	57.5493	23.9835	74.06	57.5493	23.9835	74.06
0.999	LAVYQAGAR	DCPGVKRPR	2	474.7667	23.9835	599.2996	474.7667	23.9835	599.2996	L	b1	471.17876946821	b5	1	114.0913	47.967	147.1128	114.0913	47.967	147.1128
0.999	LAVYQAGAR	DCPGVKRPR	2	474.7667	23.9835	599.2996	474.7667	23.9835	599.2996	L	b1	471.17876946821	b5	2	57.5493	23.9835	74.06	57.5493	23.9835	74.06
0.999	LAVYQAGAR	DCPGVKRPR	3	316.8469	15.989	399.8688	316.8469	15.989	399.8688	L	b1	471.17876946821	b5	1	114.0913	47.967	147.1128	114.0913	47.967	147.1128
0.999	LAVYQAGAR	DCPGVKRPR	3	316.8469	15.989	399.8688	316.8469	15.989	399.8688	L	b1	471.17876946821	b5	2	57.5493	23.9835	74.06	57.5493	23.9835	74.06
0.999	LAVYQAGAR	DCPGVKRPR	2	474.7667	23.9835	627.8103	474.7667	23.9835	627.8103	L	b1	471.17876946821	b5	1	114.0913	47.967	147.1128	114.0913	47.967	147.1128
0.999	LAVYQAGAR	DCPGVKRPR	2	474.7667	23.9835	627.8103	474.7667	23.9835	627.8103	L	b1	471.17876946821	b5	2	57.5493	23.9835	74.06	57.5493	23.9835	74.06
0.999	LAVYQAGAR	DCPGVKRPR	3	316.8469	15.989	418.876	316.8469	15.989	418.876	L	b1	471.17876946821	b5	1	114.0913	47.967	147.1128	114.0913	47.967	147.1128
0.999	LAVYQAGAR	DCPGVKRPR	3	316.8469	15.989	418.876	316.8469	15.989	418.876	L	b1	471.17876946821	b5	2	57.5493	23.9835	74.06	57.5493	23.9835	74.06
0.999	LAVYQAGAR	DCPGVKRPR	2	474.7667	23.9835	514.2769	474.7667	23.9835	514.2769	L	b1	555.36051359693	y4	1	114.0913	47.967	147.1128	114.0913	47.967	147.1128
0.999	LAVYQAGAR	DCPGVKRPR	2	474.7667	23.9835	514.2769	474.7667	23.9835	514.2769	L	b1	555.36051359693	y4	2	57.5493	23.9835	74.06	57.5493	23.9835	74.06
0.999	LAVYQAGAR	DCPGVKRPR	3	316.8469	15.989	343.187	316.8469	15.989	343.187	L	b1	555.36051359693	y4	1	114.0913	47.967	147.1128	114.0913	47.967	147.1128
0.999	LAVYQAGAR	DCPGVKRPR	3	316.8469	15.989	343.187	316.8469	15.989	343.187	L	b1	555.36051359693	y4	2	57.5493	23.9835	74.06	57.5493	23.9835	74.06
0.999	LAVYQAGAR	DCPGVKRPR	2	474.7667	23.9835	542.7877	474.7667	23.9835	542.7877	L	b1	555.36051359693	y4	1	114.0913	47.967	147.1128	114.0913	47.967	147.1128
0.999	LAVYQAGAR	DCPGVKRPR	2	474.7667	23.9835	542.7877	474.7667	23.9835	542.7877	L	b1	555.36051359693	y4	2	57.5493	23.9835	74.06	57.5493	23.9835	74.06
0.999	LAVYQAGAR	DCPGVKRPR	3	316.8469	15.989	362.1942	316.8469	15.989	362.1942	L	b1	555.36051359693	y4	1	114.0913	47.967	147.1128	114.0913	47.967	147.1128
0.999	LAVYQAGAR	DCPGVKRPR	3	316.8469	15.989	362.1942	316.8469	15.989	362.1942	L	b1	555.36051359693	y4	2	57.5493	23.9835	74.06	57.5493	23.9835	74.06
0.999	LAVYQAGAR	DCPGVKRPR	2	474.7667	23.9835	599.2996	474.7667	23.9835	599.2996	L	b1	555.36051359693	y4	1	114.0913	47.967	147.1128	114.0913	47.967	147.1128
0.999	LAVYQAGAR	DCPGVKRPR	2	474.7667	23.9835	599.2996	474.7667	23.9835	599.2996	L	b1	555.36051359693	y4	2	57.5493	23.9835	74.06	57.5493	23.9835	74.06
0.999	LAVYQAGAR	DCPGVKRPR	3	316.8469	15.989	399.8688	316.8469	15.989	399.8688	L	b1	555.36051359693	y4	1	114.0913	47.967	147.1128	114.0913	47.967	147.1128
0.999	LAVYQAGAR	DCPGVKRPR	3	316.8469	15.989	399.8688	316.8469	15.989	399.8688	L	b1	555.36051359693	y4	2	57.5493	23.9835	74.06	57.5493	23.9835	74.06
0.999	LAVYQAGAR	DCPGVKRPR	2	474.7667	23.9835	627.8103	474.7667	23.9835	627.8103	L	b1	555.36051359693	y4	1	114.0913	47.967	147.1128	114.0913	47.967	147.1128
0.999	LAVYQAGAR	DCPGVKRPR	2	474.7667	23.9835	627.8103	474.7667	23.9835	627.8103	L	b1	555.36051359693	y4	2	57.5493	23.9835	74.06	57.5493	23.9835	74.06
0.999	LAVYQAGAR	DCPGVKRPR	3	316.8469	15.989	418.876	316.8469	15.989	418.876	L	b1	555.36051359693	y4	1	114.0913	47.967	147.1128	114.0913	47.967	147.1128
0.999	LAVYQAGAR	DCPGVKRPR	3	316.8469	15.989	418.876	316.8469	15.989	418.876	L	b1	555.36051359693	y4	2	57.5493	23.9835	74.06	57.5493	23.9835	74.06
0.999	LAVYQAGAR	DCPGVKRPR	2	474.7667	23.9835	514.2769	474.7667	23.9835	514.2769	L	b1	599.2737324834	b6	1	114.0913	47.967	147.1128	114.0913	47.967	147.1128
0.999	LAVYQAGAR	DCPGVKRPR	2	474.7667	23.9835	514.2769	474.7667	23.9835	514.2769	L	b1	599.2737324834	b6	2	57.5493	23.9835	74.06	57.5493	23.9835	74.06
0.999	LAVYQAGAR	DCPGVKRPR	3	316.8469	15.989	343.187	316.8469	15.989	343.187	L	b1	599.2737324834	b6	1	114.0913	47.967	147.1128	114.0913	47.967	147.1128
0.999	LAVYQAGAR	DCPGVKRPR	3	316.8469	15.989	343.187	316.8469	15.989	343.187	L	b1	599.2737324834	b6	2	57.5493	23.9835	74.06	57.5493	23.9835	74.06
0.999	LAVYQAGAR	DCPGVKRPR	2	474.7667	23.9835	542.7877	474.7667	23.9835	542.7877	L	b1	599.2737324834	b6	1	114.0913	47.967	147.1128	114.0913	47.967	147.1128
0.999	LAVYQAGAR	DCPGVKRPR	2	474.7667	23.9835	542.7877	474.7667	23.9835	542.7877	L	b1	599.2737324834	b6	2	57.5493	23.9835	74.06	57.5493	23.9835	74.06
0.999	LAVYQAGAR	DCPGVKRPR	3	316.8469	15.989	362.1942	316.8469	15.989	362.1942	L	b1	599.2737324834	b6	1	114.0913	47.967	147.1128	114.0913	47.967	147.1128
0.999	LAVYQAGAR	DCPGVKRPR	3	316.8469	15.989	362.1942	316.8469	15.989	362.1942	L	b1	599.2737324834	b6	2	57.5493	23.9835	74.06	57.5493	23.9835	74.06
0.999	LAVYQAGAR	DCPGVKRPR	2	474.7667	23.9835	599.2996	474.7667	23.9835	599.2996	L	b1	599.2737324834	b6	1	114.0913	47.967	147.1128	114.0913	47.967	147.1128
0.999	LAVYQAGAR	DCPGVKRPR	2	474.7667	23.9835	599.2996	474.7667	23.9835	599.2996	L	b1	599.2737324834	b6	2	57.5493	23.9835	74.06	57.5493	23.9835	74.06
0.999	LAVYQAGAR	DCPGVKRPR	3	316.8469	15.989	399.8688	316.8469	15.989	399.8688	L	b1	599.2737324834	b6	1	114.0913	47.967	147.1128	114.0913	47.967	147.1128
0.999	LAVYQAGAR	DCPGVKRPR	3	316.8469	15.989	399.8688	316.8469	15.989	399.8688	L	b1	599.2737324834	b6	2	57.5493	23.9835	74.06	57.5493	23.9835	74.06
0.999	LAVYQAGAR	DCPGVKRPR	2	474.7667	23.9835	627.8103	474.7667	23.9835	627.8103	L	b1	599.2737324834	b6	1	114.0913	47.967	147.1128	114.0913	47.967	147.1128
0.999	LAVYQAGAR	DCPGVKRPR	2	474.7667	23.9835	627.8103	474.7667	23.9835	627.8103	L	b1	599.2737324834	b6	2	57.5493	23.9835	74.06	57.5493	23.9835	74.06
0.999	LAVYQAGAR	DCPGVKRPR	3	316.8469	15.989	418.876	316.8469	15.989	418.876	L	b1	599.2737324834	b6	1	114.0913	47.967	147.1128	114.0913	47.967	147.1128
0.999	LAVYQAGAR	DCPGVKRPR	3	316.8469	15.989	418.876	316.8469	15.989	418.876	L	b1	599.2737324834	b6	2	57.5493	23.9835	74.06	57.5493	23.9835	74.06
0.999	LAVYQAGAR	DCPGVKRPR	2	474.7667	23.9835	514.2769	474.7667	23.9835	514.2769	L	b1	427.26555058174	y3	1	114.0913	47.967	147.1128	114.0913	47.967	147.1128
0.999	LAVYQAGAR	DCPGVKRPR	2	474.7667	23.9835	514.2769	474.7667	23.9835	514.2769	L	b1	427.26555058174	y3	2	57.5493	23.9835	74.06	57.5493	23.9835	74.06
0.999	LAVYQAGAR	DCPGVKRPR	3	316.8469	15.989	343.187	316.8469	15.989	343.187	L	b1	427.26555058174	y3	1	114.0913	47.967	147.1128	114.0913	47.967	147.1128
0.999	LAVYQAGAR	DCPGVKRPR	3	316.8469	15.989	343.187	316.8469	15.989	343.187	L	b1	427.26555058174	y3	2	57.5493	23.9835	74.06	57.5493	23.9835	74.06
0.999	LAVYQAGAR	DCPGVKRPR	2	474.7667	23.9835	542.7877	474.7667	23.9835	542.7877	L	b1	427.26555058174	y3	1	114.0913	47.967	147.1128	114.0913	47.967	147.1128
0.999	LAVYQAGAR	DCPGVKRPR	2	474.7667	23.9835	542.7877	474.7667	23.9835	542.7877	L	b1	427.26555058174	y3	2	57.5493	23.9835	74.06	57.5493	23.9835	74.06
0.999	LAVYQAGAR	DCPGVKRPR	3	316.8469	15.989	362.1942	316.8469	15.989	362.1942	L	b1	427.26555058174	y3	1	114.0913	47.967	147.1128	114.0913	47.967	147.1128
0.999	LAVYQAGAR	DCPGVKRPR	3	316.8469	15.989	362.1942	316.8469	15.989	362.1942	L	b1	427.26555058174	y3	2	57.5493	23.9835	74.06	57.5493	23.9835	74.06
0.999	LAVYQAGAR	DCPGVKRPR	2	474.7667	23.9835	599.2996	474.7667	23.9835	599.2996	L	b1	427.26555058174	y3	1	114.0913	47.967	147.1128	114.0913	47.967	147.1128
0.999	LAVYQAGAR	DCPGVKRPR	2	474.7667	23.9835	599.2996	474.7667	23.9835	599.2996	L	b1	427.26555058174	y3	2	57.5493	23.9835	74.06	57.5493	23.9835	74.06
0.999	LAVYQAGAR	DCPGVKRPR	3	316.8469	15.989	399.8688	316.8469	15.989	399.8688	L	b1	427.26555058174	y3	1	114.0913	47.967	147.1128	114.0913	47.967	147.1128
0.999	LAVYQAGAR	DCPGVKRPR	3	316.8469	15.989	399.8688	316.8469	15.989	399.8688	L	b1	427.26555058174	y3	2	57.5493	23.9835	74.06	57.5493	23.9835	74.06
0.999	LAVYQAGAR	DCPGVKRPR	2	474.7667	23.9835	627.8103	474.7667	23.9835	627.8103	L	b1	427.26555058174	y3	1	114.0913	47.967	147.1128	114.0913	47.967	147.1128
0.999	LAVYQAGAR	DCPGVKRPR	2	474.7667	23.9835	627.8103	474.7667	23.9835	627.8103	L	b1	427.26555058174	y3	2	57.5493	23.9835	74.06	57.5493	23.9835	74.06
0.999	LAVYQAGAR	DCPGVKRPR	3	316.8469	15.989	418.876	316.8469	15.989	418.876	L	b1	427.26555058174	y3	1	114.0913	47.967	147.1128	114.0913	47.967	147.1128
0.999	LAVYQAGAR	DCPGVKRPR	3	316.8469	15.989	418.876	316.8469	15.989	418.876	L	b1	427.26555058174	y3	2	57.5493	23.9835	74.06	57.5493	23.9835	74.06
0.999	LAVYQAGAR	DCPGVKRPR	2	474.7667	23.9835	514.2769	474.7667	23.9835	514.2769	L	b1	755.37484350745	b7	1	114.0913	47.967	147.1128	114.0913	47.967	147.1128
0.999	LAVYQAGAR	DCPGVKRPR	2	474.7667	23.9835	514.2769	474.7667	23.9835	514.2769	L	b1	755.37484350745	b7	2	57.5493	23.9835	74.06	57.5493	23.9835	74.06
0.999	LAVYQAGAR	DCPGVKRPR	3	316.8469	15.989	343.187	316.8469	15.989	343.187	L	b1	755.37484350745	b7	1	114.0913	47.967	147.1128	114.0913	47.967	147.1128
0.999	LAVYQAGAR	DCPGVKRPR	3	316.8469	15.989	343.187	316.8469	15.989	343.187	L	b1	755.37484350745	b7	2	57.5493	23.9835	74.06	57.5493	23.9835	74.06
0.999	LAVYQAGAR	DCPGVKRPR	2	474.7667	23.9835	542.7877	474.7667	23.9835	542.7877	L	b1	755.37484350745	b7	1	114.0913	47.967	147.1128	114.0913	47.967	147.1128
0.999	LAVYQAGAR	DCPGVKRPR	2	474.7667	23.9835	542.7877	474.7667	23.9835	542.7877	L	b1	755.37484350745	b7	2	57.5493	23.9835	74.06	57.5493	23.9835	74.06
0.999	LAVYQAGAR	DCPGVKRPR	3	316.8469	15.989	362.1942	316.8469	15.989	362.1942	L	b1	755.37484350745	b7	1	114.0913	47.967	147.1128	114.0913	47.967	147.1128
0.999	LAVYQAGAR	DCPGVKRPR	3	316.8469	15.989	362.1942	316.8469	15.989	362.1942	L	b1	755.37484350745	b7	2	57.5493	23.9835	74.06	57.5493	23.9835	74.06
0.999	LAVYQAGAR	DCPGVKRPR	2	474.7667	23.9835	599.2996	474.7667	23.9835	599.2996	L	b1	755.37484350745	b7	1	114.0913	47.967	147.1128	114.0913	47.967	147.1128
0.999	LAVYQAGAR	DCPGVKRPR	2	474.7667	23.9835	599.2996	474.7667	23.9835	599.2996	L	b1	755.37484350745	b7	2	57.5493	23.9835	74.06	57.5493	23.9835	74.06
0.999	LAVYQAGAR	DCPGVKRPR	3	316.8469	15.989	399.8688	316.8469	15.989	399.8688	L	b1	755.37484350745	b7	1	114.0913	47.967	147.1128	114.0913	47.967	147.1128
0.999	LAVYQAGAR	DCPGVKRPR	3	316.8469	15.989	399.8688	316.8469	15.989	399.8688	L	b1	755.37484350745	b7	2	57.5493	23.9835	74.06	57.5493	23.9835	74.06
0.999	LAVYQAGAR	DCPGVKRPR	2	474.7667	23.9835	627.8103	474.7667	23.9835	627.8103	L	b1	755.37484350745	b7	1	114.0913	47.967	147.1128	114.0913	47.967	147.1128
0.999	LAVYQAGAR	DCPGVKRPR	2	474.7667	23.9835	627.8103	474.7667	23.9835	627.8103	L	b1	755.37484350745	b7	2	57.5493	23.9835	74.06	57.5493	23.9835	74.06
0.999	LAVYQAGAR	DCPGVKRPR	3	316.8469	15.989	418.876	316.8469	15.989	418.876	L	b1	755.37484350745	b7	1	114.0913	47.967	147.1128	114.0913	47.967	147.1128
0.999	LAVYQAGAR	DCPGVKRPR	3	316.8469	15.989	418.876	316.8469	15.989	418.876	L	b1	755.37484350745	b7	2	57.5493	23.9835	74.06	57.5493	23.9835	74.06
0.999	LAVYQAGAR	DCPGVKRPR	2	474.7667	23.9835	514.2769	474.7667	23.9835	514.2769	L	b1	271.16443955769	y2	1	114.0913	47.967	147.1128	114.0913	47.967	147.1128
0.999	LAVYQAGAR	DCPGVKRPR	2	474.7667	23.9835	514.2769	474.7667	23.9835	514.2769	L	b1	271.16443955769	y2	2	57.5493	23.9835	74.06	57.5493	23.9835	74.06
0.999	LAVYQAGAR	DCPGVKRPR	3	316.8469	15.989	343.187	316.8469	15.989	343.187	L	b1	271.16443955769	y2	1	114.0913	47.967	147.1128	114.0913	47.967	147.1128
0.999	LAVYQAGAR	DCPGVKRPR	3	316.8469	15.989	343.187	316.8469	15.989	343.187	L	b1	271.16443955769	y2	2	57.5493	23.9835	74.06	57.5493	23.9835	74.06
0.999	LAVYQAGAR	DCPGVKRPR	2	474.7667	23.9835	542.7877	474.7667	23.9835	542.7877	L	b1	271.16443955769	y2	1	114.0913	47.967	147.1128	114.0913	47.967	147.1128
0.999	LAVYQAGAR	DCPGVKRPR	2	474.7667	23.9835	542.7877	474.7667	23.9835	542.7877	L	b1	271.16443955769	y2	2	57.5493	23.9835	74.06	57.5493	23.9835	74.06
0.999	LAVYQAGAR	DCPGVKRPR	3	316.8469	15.989	362.1942	316.8469	15.989	362.1942	L	b1	271.16443955769	y2	1	114.0913	47.967	147.1128	114.0913	47.967	147.1128
0.999	LAVYQAGAR	DCPGVKRPR	3	316.8469	15.989	362.1942	316.8469	15.989	362.1942	L	b1	271.16443955769	y2	2	57.5493	23.9835	74.06	57.5493	23.9835	74.06
0.999	LAVYQAGAR	DCPGVKRPR	2	474.7667	23.9835	599.2996	474.7667	23.9835	599.2996	L	b1	271.16443955769	y2	1	114.0913	47.967	147.1128	114.0913	47.967	147.1128
0.999	LAVYQAGAR	DCPGVKRPR	2	474.7667	23.9835	599.2996	474.7667	23.9835	599.2996	L	b1	271.16443955769	y2	2	57.5493	23.9835	74.06	57.5493	23.9835	74.06
0.999	LAVYQAGAR	DCPGVKRPR	3	316.8469	15.989	399.8688	316.8469	15.989	399.8688	L	b1	271.16443955769	y2	1	114.0913	47.967	147.1128	114.0913	47.967	147.1128
0.999	LAVYQAGAR	DCPGVKRPR	3	316.8469	15.989	399.8688	316.8469	15.989	399.8688	L	b1	271.16443955769	y2	2	57.5493	23.9835	74.06	57.5493	23.9835	74.06
0.999	LAVYQAGAR	DCPGVKRPR	2	474.7667	23.9835	627.8103	474.7667	23.9835	627.8103	L	b1	271.16443955769	y2	1	114.0913	47.967	147.1128	114.0913	47.967	147.1128
0.999	LAVYQAGAR	DCPGVKRPR	2	474.7667	23.9835	627.8103	474.7667	23.9835	627.8103	L	b1	271.16443955769	y2	2	57.5493	23.9835	74.06	57.5493	23.9835	74.06
0.999	LAVYQAGAR	DCPGVKRPR	3	316.8469	15.989	418.876	316.8469	15.989	418.876	L	b1	271.16443955769	y2	1	114.0913	47.967	147.1128	114.0913	47.967	147.1128
0.999	LAVYQAGAR	DCPGVKRPR	3	316.8469	15.989	418.876	316.8469	15.989	418.876	L	b1	271.16443955769	y2	2	57.5493	23.9835	74.06	57.5493	23.9835	74.06
0.999	LAVYQAGAR	DCPGVKRPR	2	474.7667	23.9835	514.2769	474.7667	23.9835	514.2769	L	b1	852.42760735706	b8	1	114.0913	47.967	147.1128	114.0913	47.967	147.1128
0.999	LAVYQAGAR	DCPGVKRPR	2	474.7667	23.9835	514.2769	474.7667	23.9835	514.2769	L	b1	852.42760735706	b8	2	57.5493	23.9835	74.06	57.5493	23.9835	74.06
0.999	LAVYQAGAR	DCPGVKRPR	3	316.8469	15.989	343.187	316.8469	15.989	343.187	L	b1	852.42760735706	b8	1	114.0913	47.967	147.1128	114.0913	47.967	147.1128
0.999	LAVYQAGAR	DCPGVKRPR	3	316.8469	15.989	343.187	316.8469	15.989	343.187	L	b1	852.42760735706	b8	2	57.5493	23.9835	74.06	57.5493	23.9835	74.06
0.999	LAVYQAGAR	DCPGVKRPR	2	474.7667	23.9835	542.7877	474.7667	23.9835	542.7877	L	b1	852.42760735706	b8	1	114.0913	47.967	147.1128	114.0913	47.967	147.1128
0.999	LAVYQAGAR	DCPGVKRPR	2	474.7667	23.9835	542.7877	474.7667	23.9835	542.7877	L	b1	852.42760735706	b8	2	57.5493	23.9835	74.06	57.5493	23.9835	74.06
0.999	LAVYQAGAR	DCPGVKRPR	3	316.8469	15.989	362.1942	316.8469	15.989	362.1942	L	b1	852.42760735706	b8	1	114.0913	47.967	147.1128	114.0913	47.967	147.1128
0.999	LAVYQAGAR	DCPGVKRPR	3	316.8469	15.989	362.1942	316.8469	15.989	362.1942	L	b1	852.42760735706	b8	2	57.5493	23.9835	74.06	57.5493	23.9835	74.06
0.999	LAVYQAGAR	DCPGVKRPR	2	474.7667	23.9835	599.2996	474.7667	23.9835	599.2996	L	b1	852.42760735706	b8	1	114.0913	47.967	147.1128	114.0913	47.967	147.1128
0.999	LAVYQAGAR	DCPGVKRPR	2	474.7667	23.9835	599.2996	474.7667	23.9835	599.2996	L	b1	852.42760735706	b8	2	57.5493	23.9835	74.06	57.5493	23.9835	74.06
0.999	LAVYQAGAR	DCPGVKRPR	3	316.8469	15.989	399.8688	316.8469	15.989	399.8688	L	b1	852.42760735706	b8	1	114.0913	47.967	147.1128	114.0913	47.967	147.1128
0.999	LAVYQAGAR	DCPGVKRPR	3	316.8469	15.989	399.8688	316.8469	15.989	399.8688	L	b1	852.42760735706	b8	2	57.5493	23.9835	74.06	57.5493	23.9835	74.06
0.999	LAVYQAGAR	DCPGVKRPR	2	474.7667	23.9835	627.8103	474.7667	23.9835	627.8103	L	b1	852.42760735706	b8	1	114.0913	47.967	147.1128	114.0913	47.967	147.1128
0.999	LAVYQAGAR	DCPGVKRPR	2	474.7667	23.9835	627.8103	474.7667	23.9835	627.8103	L	b1	852.42760735706	b8	2	57.5493	23.9835	74.06	57.5493	23.9835	74.06
0.999	LAVYQAGAR	DCPGVKRPR	3	316.8469	15.989	418.876	316.8469	15.989	418.876	L	b1	852.42760735706	b8	1	114.0913	47.967	147.1128	114.0913	47.967	147.1128
0.999	LAVYQAGAR	DCPGVKRPR	3	316.8469	15.989	418.876	316.8469	15.989	418.876	L	b1	852.42760735706	b8	2	57.5493	23.9835	74.06	57.5493	23.9835	74.06
0.999	LAVYQAGAR	DCPGVKRPR	2	474.7667	23.9835	514.2769	474.7667	23.9835	514.2769	L	b1	174.11167570808	y1	1	114.0913	47.967	147.1128	114.0913	47.967	147.1128
0.999	LAVYQAGAR	DCPGVKRPR	2	474.7667	23.9835	514.2769	474.7667	23.9835	514.2769	L	b1	174.11167570808	y1	2	57.5493	23.9835	74.06	57.5493	23.9835	74.06
0.999	LAVYQAGAR	DCPGVKRPR	3	316.8469	15.989	343.187	316.8469	15.989	343.187	L	b1	174.11167570808	y1	1	114.0913	47.967	147.1128	114.0913	47.967	147.1128
0.999	LAVYQAGAR	DCPGVKRPR	3	316.8469	15.989	343.187	316.8469	15.989	343.187	L	b1	174.11167570808	y1	2	57.5493	23.9835	74.06	57.5493	23.9835	74.06
0.999	LAVYQAGAR	DCPGVKRPR	2	474.7667	23.9835	542.7877	474.7667	23.9835	542.7877	L	b1	174.11167570808	y1	1	114.0913	47.967	147.1128	114.0913	47.967	147.1128
0.999	LAVYQAGAR	DCPGVKRPR	2	474.7667	23.9835	542.7877	474.7667	23.9835	542.7877	L	b1	174.11167570808	y1	2	57.5493	23.9835	74.06	57.5493	23.9835	74.06
0.999	LAVYQAGAR	DCPGVKRPR	3	316.8469	15.989	362.1942	316.8469	15.989	362.1942	L	b1	174.11167570808	y1	1	114.0913	47.967	147.1128	114.0913	47.967	147.1128
0.999	LAVYQAGAR	DCPGVKRPR	3	316.8469	15.989	362.1942	316.8469	15.989	362.1942	L	b1	174.11167570808	y1	2	57.5493	23.9835	74.06	57.5493	23.9835	74.06
0.999	LAVYQAGAR	DCPGVKRPR	2	474.7667	23.9835	599.2996	474.7667	23.9835	599.2996	L	b1	174.11167570808	y1	1	114.0913	47.967	147.1128	114.0913	47.967	147.1128
0.999	LAVYQAGAR	DCPGVKRPR	2	474.7667	23.9835	599.2996	474.7667	23.9835	599.2996	L	b1	174.11167570808	y1	2	57.5493	23.9835	74.06	57.5493	23.9835	74.06
0.999	LAVYQAGAR	DCPGVKRPR	3	316.8469	15.989	399.8688	316.8469	15.989	399.8688	L	b1	174.11167570808	y1	1	114.0913	47.967	147.1128	114.0913	47.967	147.1128
0.999	LAVYQAGAR	DCPGVKRPR	3	316.8469	15.989	399.8688	316.8469	15.989	399.8688	L	b1	174.11167570808	y1	2	57.5493	23.9835	74.06	57.5493	23.9835	74.06
0.999	LAVYQAGAR	DCPGVKRPR	2	474.7667	23.9835	627.8103	474.7667	23.9835	627.8103	L	b1	174.11167570808	y1	1	114.0913	47.967	147.1128	114.0913	47.967	147.1128
0.999	LAVYQAGAR	DCPGVKRPR	2	474.7667	23.9835	627.8103	474.7667	23.9835	627.8103	L	b1	174.11167570808	y1	2	57.5493	23.9835	74.06	57.5493	23.9835	74.06
0.999	LAVYQAGAR	DCPGVKRPR	3	316.8469	15.989	418.876	316.8469	15.989	418.876	L	b1	174.11167570808	y1	1	114.0913	47.967	147.1128	114.0913	47.967	147.1128
0.999	LAVYQAGAR	DCPGVKRPR	3	316.8469	15.989	418.876	316.8469	15.989	418.876	L	b1	174.11167570808	y1	2	57.5493	23.9835	74.06	57.5493	23.9835	74.06
0.999	LAVYQAGAR	TVLVSSGLR	2	474.7667	23.9835	466.2822	474.7667	23.9835	466.2822	L	b1	101.04767846918	b1	1	114.0913	47.967	147.1128	114.0913	47.967	147.1128
0.999	LAVYQAGAR	TVLVSSGLR	2	474.7667	23.9835	466.2822	474.7667	23.9835	466.2822	L	b1	101.04767846918	b1	2	57.5493	23.9835	74.06	57.5493	23.9835	74.06
0.999	LAVYQAGAR	TVLVSSGLR	3	316.8469	15.989	311.1906	316.8469	15.989	311.1906	L	b1	101.04767846918	b1	1	114.0913	47.967	147.1128	114.0913	47.967	147.1128
0.999	LAVYQAGAR	TVLVSSGLR	3	316.8469	15.989	311.1906	316.8469	15.989	311.1906	L	b1	101.04767846918	b1	2	57.5493	23.9835	74.06	57.5493	23.9835	74.06
0.999	LAVYQAGAR	TVLVSSGLR	2	474.7667	23.9835	466.2822	474.7667	23.9835	466.2822	L	b1	829.50215202341	y8	1	114.0913	47.967	147.1128	114.0913	47.967	147.1128
0.999	LAVYQAGAR	TVLVSSGLR	2	474.7667	23.9835	466.2822	474.7667	23.9835	466.2822	L	b1	829.50215202341	y8	2	57.5493	23.9835	74.06	57.5493	23.9835	74.06
0.999	LAVYQAGAR	TVLVSSGLR	3	316.8469	15.989	311.1906	316.8469	15.989	311.1906	L	b1	829.50215202341	y8	1	114.0913	47.967	147.1128	114.0913	47.967	147.1128
0.999	LAVYQAGAR	TVLVSSGLR	3	316.8469	15.989	311.1906	316.8469	15.989	311.1906	L	b1	829.50215202341	y8	2	57.5493	23.9835	74.06	57.5493	23.9835	74.06
0.999	LAVYQAGAR	TVLVSSGLR	2	474.7667	23.9835	466.2822	474.7667	23.9835	466.2822	L	b1	200.11609238325	b2	1	114.0913	47.967	147.1128	114.0913	47.967	147.1128
0.999	LAVYQAGAR	TVLVSSGLR	2	474.7667	23.9835	466.2822	474.7667	23.9835	466.2822	L	b1	200.11609238325	b2	2	57.5493	23.9835	74.06	57.5493	23.9835	74.06
0.999	LAVYQAGAR	TVLVSSGLR	3	316.8469	15.989	311.1906	316.8469	15.989	311.1906	L	b1	200.11609238325	b2	1	114.0913	47.967	147.1128	114.0913	47.967	147.1128
0.999	LAVYQAGAR	TVLVSSGLR	3	316.8469	15.989	311.1906	316.8469	15.989	311.1906	L	b1	200.11609238325	b2	2	57.5493	23.9835	74.06	57.5493	23.9835	74.06
0.999	LAVYQAGAR	TVLVSSGLR	2	474.7667	23.9835	466.2822	474.7667	23.9835	466.2822	L	b1	730.43373810934	y7	1	114.0913	47.967	147.1128	114.0913	47.967	147.1128
0.999	LAVYQAGAR	TVLVSSGLR	2	474.7667	23.9835	466.2822	474.7667	23.9835	466.2822	L	b1	730.43373810934	y7	2	57.5493	23.9835	74.06	57.5493	23.9835	74.06
0.999	LAVYQAGAR	TVLVSSGLR	3	316.8469	15.989	311.1906	316.8469	15.989	311.1906	L	b1	730.43373810934	y7	1	114.0913	47.967	147.1128	114.0913	47.967	147.1128
0.999	LAVYQAGAR	TVLVSSGLR	3	316.8469	15.989	311.1906	316.8469	15.989	311.1906	L	b1	730.43373810934	y7	2	57.5493	23.9835	74.06	57.5493	23.9835	74.06
0.999	LAVYQAGAR	TVLVSSGLR	2	474.7667	23.9835	466.2822	474.7667	23.9835	466.2822	L	b1	313.20015636178	b3	1	114.0913	47.967	147.1128	114.0913	47.967	147.1128
0.999	LAVYQAGAR	TVLVSSGLR	2	474.7667	23.9835	466.2822	474.7667	23.9835	466.2822	L	b1	313.20015636178	b3	2	57.5493	23.9835	74.06	57.5493	23.9835	74.06
0.999	LAVYQAGAR	TVLVSSGLR	3	316.8469	15.989	311.1906	316.8469	15.989	311.1906	L	b1	313.20015636178	b3	1	114.0913	47.967	147.1128	114.0913	47.967	147.1128
0.999	LAVYQAGAR	TVLVSSGLR	3	316.8469	15.989	311.1906	316.8469	15.989	311.1906	L	b1	313.20015636178	b3	2	57.5493	23.9835	74.06	57.5493	23.9835	74.06
0.999	LAVYQAGAR	TVLVSSGLR	2	474.7667	23.9835	466.2822	474.7667	23.9835	466.2822	L	b1	617.34967413081	y6	1	114.0913	47.967	147.1128	114.0913	47.967	147.1128
0.999	LAVYQAGAR	TVLVSSGLR	2	474.7667	23.9835	466.2822	474.7667	23.9835	466.2822	L	b1	617.34967413081	y6	2	57.5493	23.9835	74.06	57.5493	23.9835	74.06
0.999	LAVYQAGAR	TVLVSSGLR	3	316.8469	15.989	311.1906	316.8469	15.989	311.1906	L	b1	617.34967413081	y6	1	114.0913	47.967	147.1128	114.0913	47.967	147.1128
0.999	LAVYQAGAR	TVLVSSGLR	3	316.8469	15.989	311.1906	316.8469	15.989	311.1906	L	b1	617.34967413081	y6	2	57.5493	23.9835	74.06	57.5493	23.9835	74.06
0.999	LAVYQAGAR	TVLVSSGLR	2	474.7667	23.9835	466.2822	474.7667	23.9835	466.2822	L	b1	412.26857027585	b4	1	114.0913	47.967	147.1128	114.0913	47.967	147.1128
0.999	LAVYQAGAR	TVLVSSGLR	2	474.7667	23.9835	466.2822	474.7667	23.9835	466.2822	L	b1	412.26857027585	b4	2	57.5493	23.9835	74.06	57.5493	23.9835	74.06
0.999	LAVYQAGAR	TVLVSSGLR	3	316.8469	15.989	311.1906	316.8469	15.989	311.1906	L	b1	412.26857027585	b4	1	114.0913	47.967	147.1128	114.0913	47.967	147.1128
0.999	LAVYQAGAR	TVLVSSGLR	3	316.8469	15.989	311.1906	316.8469	15.989	311.1906	L	b1	412.26857027585	b4	2	57.5493	23.9835	74.06	57.5493	23.9835	74.06
0.999	LAVYQAGAR	TVLVSSGLR	2	474.7667	23.9835	466.2822	474.7667	23.9835	466.2822	L	b1	518.28126021674	y5	1	114.0913	47.967	147.1128	114.0913	47.967	147.1128
0.999	LAVYQAGAR	TVLVSSGLR	2	474.7667	23.9835	466.2822	474.7667	23.9835	466.2822	L	b1	518.28126021674	y5	2	57.5493	23.9835	74.06	57.5493	23.9835	74.06
0.999	LAVYQAGAR	TVLVSSGLR	3	316.8469	15.989	311.1906	316.8469	15.989	311.1906	L	b1	518.28126021674	y5	1	114.0913	47.967	147.1128	114.0913	47.967	147.1128
0.999	LAVYQAGAR	TVLVSSGLR	3	316.8469	15.989	311.1906	316.8469	15.989	311.1906	L	b1	518.28126021674	y5	2	57.5493	23.9835	74.06	57.5493	23.9835	74.06
0.999	LAVYQAGAR	TVLVSSGLR	2	474.7667	23.9835	466.2822	474.7667	23.9835	466.2822	L	b1	499.30059868057	b5	1	114.0913	47.967	147.1128	114.0913	47.967	147.1128
0.999	LAVYQAGAR	TVLVSSGLR	2	474.7667	23.9835	466.2822	474.7667	23.9835	466.2822	L	b1	499.30059868057	b5	2	57.5493	23.9835	74.06	57.5493	23.9835	74.06
0.999	LAVYQAGAR	TVLVSSGLR	3	316.8469	15.989	311.1906	316.8469	15.989	311.1906	L	b1	499.30059868057	b5	1	114.0913	47.967	147.1128	114.0913	47.967	147.1128
0.999	LAVYQAGAR	TVLVSSGLR	3	316.8469	15.989	311.1906	316.8469	15.989	311.1906	L	b1	499.30059868057	b5	2	57.5493	23.9835	74.06	57.5493	23.9835	74.06
0.999	LAVYQAGAR	TVLVSSGLR	2	474.7667	23.9835	466.2822	474.7667	23.9835	466.2822	L	b1	431.24923181202	y4	1	114.0913	47.967	147.1128	114.0913	47.967	147.1128
0.999	LAVYQAGAR	TVLVSSGLR	2	474.7667	23.9835	466.2822	474.7667	23.9835	466.2822	L	b1	431.24923181202	y4	2	57.5493	23.9835	74.06	57.5493	23.9835	74.06
0.999	LAVYQAGAR	TVLVSSGLR	3	316.8469	15.989	311.1906	316.8469	15.989	311.1906	L	b1	431.24923181202	y4	1	114.0913	47.967	147.1128	114.0913	47.967	147.1128
0.999	LAVYQAGAR	TVLVSSGLR	3	316.8469	15.989	311.1906	316.8469	15.989	311.1906	L	b1	431.24923181202	y4	2	57.5493	23.9835	74.06	57.5493	23.9835	74.06
0.999	LAVYQAGAR	TVLVSSGLR	2	474.7667	23.9835	466.2822	474.7667	23.9835	466.2822	L	b1	586.33262708529	b6	1	114.0913	47.967	147.1128	114.0913	47.967	147.1128
0.999	LAVYQAGAR	TVLVSSGLR	2	474.7667	23.9835	466.2822	474.7667	23.9835	466.2822	L	b1	586.33262708529	b6	2	57.5493	23.9835	74.06	57.5493	23.9835	74.06
0.999	LAVYQAGAR	TVLVSSGLR	3	316.8469	15.989	311.1906	316.8469	15.989	311.1906	L	b1	586.33262708529	b6	1	114.0913	47.967	147.1128	114.0913	47.967	147.1128
0.999	LAVYQAGAR	TVLVSSGLR	3	316.8469	15.989	311.1906	316.8469	15.989	311.1906	L	b1	586.33262708529	b6	2	57.5493	23.9835	74.06	57.5493	23.9835	74.06
0.999	LAVYQAGAR	TVLVSSGLR	2	474.7667	23.9835	466.2822	474.7667	23.9835	466.2822	L	b1	344.2172034073	y3	1	114.0913	47.967	147.1128	114.0913	47.967	147.1128
0.999	LAVYQAGAR	TVLVSSGLR	2	474.7667	23.9835	466.2822	474.7667	23.9835	466.2822	L	b1	344.2172034073	y3	2	57.5493	23.9835	74.06	57.5493	23.9835	74.06
0.999	LAVYQAGAR	TVLVSSGLR	3	316.8469	15.989	311.1906	316.8469	15.989	311.1906	L	b1	344.2172034073	y3	1	114.0913	47.967	147.1128	114.0913	47.967	147.1128
0.999	LAVYQAGAR	TVLVSSGLR	3	316.8469	15.989	311.1906	316.8469	15.989	311.1906	L	b1	344.2172034073	y3	2	57.5493	23.9835	74.06	57.5493	23.9835	74.06
0.999	LAVYQAGAR	TVLVSSGLR	2	474.7667	23.9835	466.2822	474.7667	23.9835	466.2822	L	b1	643.35409080598	b7	1	114.0913	47.967	147.1128	114.0913	47.967	147.1128
0.999	LAVYQAGAR	TVLVSSGLR	2	474.7667	23.9835	466.2822	474.7667	23.9835	466.2822	L	b1	643.35409080598	b7	2	57.5493	23.9835	74.06	57.5493	23.9835	74.06
0.999	LAVYQAGAR	TVLVSSGLR	3	316.8469	15.989	311.1906	316.8469	15.989	311.1906	L	b1	643.35409080598	b7	1	114.0913	47.967	147.1128	114.0913	47.967	147.1128
0.999	LAVYQAGAR	TVLVSSGLR	3	316.8469	15.989	311.1906	316.8469	15.989	311.1906	L	b1	643.35409080598	b7	2	57.5493	23.9835	74.06	57.5493	23.9835	74.06
0.999	LAVYQAGAR	TVLVSSGLR	2	474.7667	23.9835	466.2822	474.7667	23.9835	466.2822	L	b1	287.19573968661	y2	1	114.0913	47.967	147.1128	114.0913	47.967	147.1128
0.999	LAVYQAGAR	TVLVSSGLR	2	474.7667	23.9835	466.2822	474.7667	23.9835	466.2822	L	b1	287.19573968661	y2	2	57.5493	23.9835	74.06	57.5493	23.9835	74.06
0.999	LAVYQAGAR	TVLVSSGLR	3	316.8469	15.989	311.1906	316.8469	15.989	311.1906	L	b1	287.19573968661	y2	1	114.0913	47.967	147.1128	114.0913	47.967	147.1128
0.999	LAVYQAGAR	TVLVSSGLR	3	316.8469	15.989	311.1906	316.8469	15.989	311.1906	L	b1	287.19573968661	y2	2	57.5493	23.9835	74.06	57.5493	23.9835	74.06
0.999	LAVYQAGAR	TVLVSSGLR	2	474.7667	23.9835	466.2822	474.7667	23.9835	466.2822	L	b1	756.43815478451	b8	1	114.0913	47.967	147.1128	114.0913	47.967	147.1128
0.999	LAVYQAGAR	TVLVSSGLR	2	474.7667	23.9835	466.2822	474.7667	23.9835	466.2822	L	b1	756.43815478451	b8	2	57.5493	23.9835	74.06	57.5493	23.9835	74.06
0.999	LAVYQAGAR	TVLVSSGLR	3	316.8469	15.989	311.1906	316.8469	15.989	311.1906	L	b1	756.43815478451	b8	1	114.0913	47.967	147.1128	114.0913	47.967	147.1128
0.999	LAVYQAGAR	TVLVSSGLR	3	316.8469	15.989	311.1906	316.8469	15.989	311.1906	L	b1	756.43815478451	b8	2	57.5493	23.9835	74.06	57.5493	23.9835	74.06
0.999	LAVYQAGAR	TVLVSSGLR	2	474.7667	23.9835	466.2822	474.7667	23.9835	466.2822	L	b1	174.11167570808	y1	1	114.0913	47.967	147.1128	114.0913	47.967	147.1128
0.999	LAVYQAGAR	TVLVSSGLR	2	474.7667	23.9835	466.2822	474.7667	23.9835	466.2822	L	b1	174.11167570808	y1	2	57.5493	23.9835	74.06	57.5493	23.9835	74.06
0.999	LAVYQAGAR	TVLVSSGLR	3	316.8469	15.989	311.1906	316.8469	15.989	311.1906	L	b1	174.11167570808	y1	1	114.0913	47.967	147.1128	114.0913	47.967	147.1128
0.999	LAVYQAGAR	TVLVSSGLR	3	316.8469	15.989	311.1906	316.8469	15.989	311.1906	L	b1	174.11167570808	y1	2	57.5493	23.9835	74.06	57.5493	23.9835	74.06
0.999	LAVYQAGAR	AHKTTGTNK	2	474.7667	23.9835	479.2592	474.7667	23.9835	479.2592	L	b1	71.03711378515	b1	1	114.0913	47.967	147.1128	114.0913	47.967	147.1128
0.999	LAVYQAGAR	AHKTTGTNK	2	474.7667	23.9835	479.2592	474.7667	23.9835	479.2592	L	b1	71.03711378515	b1	2	57.5493	23.9835	74.06	57.5493	23.9835	74.06
0.999	LAVYQAGAR	AHKTTGTNK	3	316.8469	15.989	319.8419	316.8469	15.989	319.8419	L	b1	71.03711378515	b1	1	114.0913	47.967	147.1128	114.0913	47.967	147.1128
0.999	LAVYQAGAR	AHKTTGTNK	3	316.8469	15.989	319.8419	316.8469	15.989	319.8419	L	b1	71.03711378515	b1	2	57.5493	23.9835	74.06	57.5493	23.9835	74.06
0.999	LAVYQAGAR	AHKTTGTNK	2	474.7667	23.9835	564.2819	474.7667	23.9835	564.2819	L	b1	71.03711378515	b1	1	114.0913	47.967	147.1128	114.0913	47.967	147.1128
0.999	LAVYQAGAR	AHKTTGTNK	2	474.7667	23.9835	564.2819	474.7667	23.9835	564.2819	L	b1	71.03711378515	b1	2	57.5493	23.9835	74.06	57.5493	23.9835	74.06
0.999	LAVYQAGAR	AHKTTGTNK	3	316.8469	15.989	376.5237	316.8469	15.989	376.5237	L	b1	71.03711378515	b1	1	114.0913	47.967	147.1128	114.0913	47.967	147.1128
0.999	LAVYQAGAR	AHKTTGTNK	3	316.8469	15.989	376.5237	316.8469	15.989	376.5237	L	b1	71.03711378515	b1	2	57.5493	23.9835	74.06	57.5493	23.9835	74.06
0.999	LAVYQAGAR	AHKTTGTNK	2	474.7667	23.9835	649.3046	474.7667	23.9835	649.3046	L	b1	71.03711378515	b1	1	114.0913	47.967	147.1128	114.0913	47.967	147.1128
0.999	LAVYQAGAR	AHKTTGTNK	2	474.7667	23.9835	649.3046	474.7667	23.9835	649.3046	L	b1	71.03711378515	b1	2	57.5493	23.9835	74.06	57.5493	23.9835	74.06
0.999	LAVYQAGAR	AHKTTGTNK	3	316.8469	15.989	433.2055	316.8469	15.989	433.2055	L	b1	71.03711378515	b1	1	114.0913	47.967	147.1128	114.0913	47.967	147.1128
0.999	LAVYQAGAR	AHKTTGTNK	3	316.8469	15.989	433.2055	316.8469	15.989	433.2055	L	b1	71.03711378515	b1	2	57.5493	23.9835	74.06	57.5493	23.9835	74.06
0.999	LAVYQAGAR	AHKTTGTNK	2	474.7667	23.9835	479.2592	474.7667	23.9835	479.2592	L	b1	885.46682914249	y8	1	114.0913	47.967	147.1128	114.0913	47.967	147.1128
0.999	LAVYQAGAR	AHKTTGTNK	2	474.7667	23.9835	479.2592	474.7667	23.9835	479.2592	L	b1	885.46682914249	y8	2	57.5493	23.9835	74.06	57.5493	23.9835	74.06
0.999	LAVYQAGAR	AHKTTGTNK	3	316.8469	15.989	319.8419	316.8469	15.989	319.8419	L	b1	885.46682914249	y8	1	114.0913	47.967	147.1128	114.0913	47.967	147.1128
0.999	LAVYQAGAR	AHKTTGTNK	3	316.8469	15.989	319.8419	316.8469	15.989	319.8419	L	b1	885.46682914249	y8	2	57.5493	23.9835	74.06	57.5493	23.9835	74.06
0.999	LAVYQAGAR	AHKTTGTNK	2	474.7667	23.9835	564.2819	474.7667	23.9835	564.2819	L	b1	885.46682914249	y8	1	114.0913	47.967	147.1128	114.0913	47.967	147.1128
0.999	LAVYQAGAR	AHKTTGTNK	2	474.7667	23.9835	564.2819	474.7667	23.9835	564.2819	L	b1	885.46682914249	y8	2	57.5493	23.9835	74.06	57.5493	23.9835	74.06
0.999	LAVYQAGAR	AHKTTGTNK	3	316.8469	15.989	376.5237	316.8469	15.989	376.5237	L	b1	885.46682914249	y8	1	114.0913	47.967	147.1128	114.0913	47.967	147.1128
0.999	LAVYQAGAR	AHKTTGTNK	3	316.8469	15.989	376.5237	316.8469	15.989	376.5237	L	b1	885.46682914249	y8	2	57.5493	23.9835	74.06	57.5493	23.9835	74.06
0.999	LAVYQAGAR	AHKTTGTNK	2	474.7667	23.9835	649.3046	474.7667	23.9835	649.3046	L	b1	885.46682914249	y8	1	114.0913	47.967	147.1128	114.0913	47.967	147.1128
0.999	LAVYQAGAR	AHKTTGTNK	2	474.7667	23.9835	649.3046	474.7667	23.9835	649.3046	L	b1	885.46682914249	y8	2	57.5493	23.9835	74.06	57.5493	23.9835	74.06
0.999	LAVYQAGAR	AHKTTGTNK	3	316.8469	15.989	433.2055	316.8469	15.989	433.2055	L	b1	885.46682914249	y8	1	114.0913	47.967	147.1128	114.0913	47.967	147.1128
0.999	LAVYQAGAR	AHKTTGTNK	3	316.8469	15.989	433.2055	316.8469	15.989	433.2055	L	b1	885.46682914249	y8	2	57.5493	23.9835	74.06	57.5493	23.9835	74.06
0.999	LAVYQAGAR	AHKTTGTNK	2	474.7667	23.9835	479.2592	474.7667	23.9835	479.2592	L	b1	208.09602564362	b2	1	114.0913	47.967	147.1128	114.0913	47.967	147.1128
0.999	LAVYQAGAR	AHKTTGTNK	2	474.7667	23.9835	479.2592	474.7667	23.9835	479.2592	L	b1	208.09602564362	b2	2	57.5493	23.9835	74.06	57.5493	23.9835	74.06
0.999	LAVYQAGAR	AHKTTGTNK	3	316.8469	15.989	319.8419	316.8469	15.989	319.8419	L	b1	208.09602564362	b2	1	114.0913	47.967	147.1128	114.0913	47.967	147.1128
0.999	LAVYQAGAR	AHKTTGTNK	3	316.8469	15.989	319.8419	316.8469	15.989	319.8419	L	b1	208.09602564362	b2	2	57.5493	23.9835	74.06	57.5493	23.9835	74.06
0.999	LAVYQAGAR	AHKTTGTNK	2	474.7667	23.9835	564.2819	474.7667	23.9835	564.2819	L	b1	208.09602564362	b2	1	114.0913	47.967	147.1128	114.0913	47.967	147.1128
0.999	LAVYQAGAR	AHKTTGTNK	2	474.7667	23.9835	564.2819	474.7667	23.9835	564.2819	L	b1	208.09602564362	b2	2	57.5493	23.9835	74.06	57.5493	23.9835	74.06
0.999	LAVYQAGAR	AHKTTGTNK	3	316.8469	15.989	376.5237	316.8469	15.989	376.5237	L	b1	208.09602564362	b2	1	114.0913	47.967	147.1128	114.0913	47.967	147.1128
0.999	LAVYQAGAR	AHKTTGTNK	3	316.8469	15.989	376.5237	316.8469	15.989	376.5237	L	b1	208.09602564362	b2	2	57.5493	23.9835	74.06	57.5493	23.9835	74.06
0.999	LAVYQAGAR	AHKTTGTNK	2	474.7667	23.9835	649.3046	474.7667	23.9835	649.3046	L	b1	208.09602564362	b2	1	114.0913	47.967	147.1128	114.0913	47.967	147.1128
0.999	LAVYQAGAR	AHKTTGTNK	2	474.7667	23.9835	649.3046	474.7667	23.9835	649.3046	L	b1	208.09602564362	b2	2	57.5493	23.9835	74.06	57.5493	23.9835	74.06
0.999	LAVYQAGAR	AHKTTGTNK	3	316.8469	15.989	433.2055	316.8469	15.989	433.2055	L	b1	208.09602564362	b2	1	114.0913	47.967	147.1128	114.0913	47.967	147.1128
0.999	LAVYQAGAR	AHKTTGTNK	3	316.8469	15.989	433.2055	316.8469	15.989	433.2055	L	b1	208.09602564362	b2	2	57.5493	23.9835	74.06	57.5493	23.9835	74.06
0.999	LAVYQAGAR	AHKTTGTNK	2	474.7667	23.9835	479.2592	474.7667	23.9835	479.2592	L	b1	748.40791728402	y7	1	114.0913	47.967	147.1128	114.0913	47.967	147.1128
0.999	LAVYQAGAR	AHKTTGTNK	2	474.7667	23.9835	479.2592	474.7667	23.9835	479.2592	L	b1	748.40791728402	y7	2	57.5493	23.9835	74.06	57.5493	23.9835	74.06
0.999	LAVYQAGAR	AHKTTGTNK	3	316.8469	15.989	319.8419	316.8469	15.989	319.8419	L	b1	748.40791728402	y7	1	114.0913	47.967	147.1128	114.0913	47.967	147.1128
0.999	LAVYQAGAR	AHKTTGTNK	3	316.8469	15.989	319.8419	316.8469	15.989	319.8419	L	b1	748.40791728402	y7	2	57.5493	23.9835	74.06	57.5493	23.9835	74.06
0.999	LAVYQAGAR	AHKTTGTNK	2	474.7667	23.9835	564.2819	474.7667	23.9835	564.2819	L	b1	748.40791728402	y7	1	114.0913	47.967	147.1128	114.0913	47.967	147.1128
0.999	LAVYQAGAR	AHKTTGTNK	2	474.7667	23.9835	564.2819	474.7667	23.9835	564.2819	L	b1	748.40791728402	y7	2	57.5493	23.9835	74.06	57.5493	23.9835	74.06
0.999	LAVYQAGAR	AHKTTGTNK	3	316.8469	15.989	376.5237	316.8469	15.989	376.5237	L	b1	748.40791728402	y7	1	114.0913	47.967	147.1128	114.0913	47.967	147.1128
0.999	LAVYQAGAR	AHKTTGTNK	3	316.8469	15.989	376.5237	316.8469	15.989	376.5237	L	b1	748.40791728402	y7	2	57.5493	23.9835	74.06	57.5493	23.9835	74.06
0.999	LAVYQAGAR	AHKTTGTNK	2	474.7667	23.9835	649.3046	474.7667	23.9835	649.3046	L	b1	748.40791728402	y7	1	114.0913	47.967	147.1128	114.0913	47.967	147.1128
0.999	LAVYQAGAR	AHKTTGTNK	2	474.7667	23.9835	649.3046	474.7667	23.9835	649.3046	L	b1	748.40791728402	y7	2	57.5493	23.9835	74.06	57.5493	23.9835	74.06
0.999	LAVYQAGAR	AHKTTGTNK	3	316.8469	15.989	433.2055	316.8469	15.989	433.2055	L	b1	748.40791728402	y7	1	114.0913	47.967	147.1128	114.0913	47.967	147.1128
0.999	LAVYQAGAR	AHKTTGTNK	3	316.8469	15.989	433.2055	316.8469	15.989	433.2055	L	b1	748.40791728402	y7	2	57.5493	23.9835	74.06	57.5493	23.9835	74.06
0.999	LAVYQAGAR	AHKTTGTNK	2	474.7667	23.9835	479.2592	474.7667	23.9835	479.2592	L	b1	336.19098865881	b3	1	114.0913	47.967	147.1128	114.0913	47.967	147.1128
0.999	LAVYQAGAR	AHKTTGTNK	2	474.7667	23.9835	479.2592	474.7667	23.9835	479.2592	L	b1	336.19098865881	b3	2	57.5493	23.9835	74.06	57.5493	23.9835	74.06
0.999	LAVYQAGAR	AHKTTGTNK	3	316.8469	15.989	319.8419	316.8469	15.989	319.8419	L	b1	336.19098865881	b3	1	114.0913	47.967	147.1128	114.0913	47.967	147.1128
0.999	LAVYQAGAR	AHKTTGTNK	3	316.8469	15.989	319.8419	316.8469	15.989	319.8419	L	b1	336.19098865881	b3	2	57.5493	23.9835	74.06	57.5493	23.9835	74.06
0.999	LAVYQAGAR	AHKTTGTNK	2	474.7667	23.9835	564.2819	474.7667	23.9835	564.2819	L	b1	336.19098865881	b3	1	114.0913	47.967	147.1128	114.0913	47.967	147.1128
0.999	LAVYQAGAR	AHKTTGTNK	2	474.7667	23.9835	564.2819	474.7667	23.9835	564.2819	L	b1	336.19098865881	b3	2	57.5493	23.9835	74.06	57.5493	23.9835	74.06
0.999	LAVYQAGAR	AHKTTGTNK	3	316.8469	15.989	376.5237	316.8469	15.989	376.5237	L	b1	336.19098865881	b3	1	114.0913	47.967	147.1128	114.0913	47.967	147.1128
0.999	LAVYQAGAR	AHKTTGTNK	3	316.8469	15.989	376.5237	316.8469	15.989	376.5237	L	b1	336.19098865881	b3	2	57.5493	23.9835	74.06	57.5493	23.9835	74.06
0.999	LAVYQAGAR	AHKTTGTNK	2	474.7667	23.9835	649.3046	474.7667	23.9835	649.3046	L	b1	336.19098865881	b3	1	114.0913	47.967	147.1128	114.0913	47.967	147.1128
0.999	LAVYQAGAR	AHKTTGTNK	2	474.7667	23.9835	649.3046	474.7667	23.9835	649.3046	L	b1	336.19098865881	b3	2	57.5493	23.9835	74.06	57.5493	23.9835	74.06
0.999	LAVYQAGAR	AHKTTGTNK	3	316.8469	15.989	433.2055	316.8469	15.989	433.2055	L	b1	336.19098865881	b3	1	114.0913	47.967	147.1128	114.0913	47.967	147.1128
0.999	LAVYQAGAR	AHKTTGTNK	3	316.8469	15.989	433.2055	316.8469	15.989	433.2055	L	b1	336.19098865881	b3	2	57.5493	23.9835	74.06	57.5493	23.9835	74.06
0.999	LAVYQAGAR	AHKTTGTNK	2	474.7667	23.9835	479.2592	474.7667	23.9835	479.2592	L	b1	620.31295426883	y6	1	114.0913	47.967	147.1128	114.0913	47.967	147.1128
0.999	LAVYQAGAR	AHKTTGTNK	2	474.7667	23.9835	479.2592	474.7667	23.9835	479.2592	L	b1	620.31295426883	y6	2	57.5493	23.9835	74.06	57.5493	23.9835	74.06
0.999	LAVYQAGAR	AHKTTGTNK	3	316.8469	15.989	319.8419	316.8469	15.989	319.8419	L	b1	620.31295426883	y6	1	114.0913	47.967	147.1128	114.0913	47.967	147.1128
0.999	LAVYQAGAR	AHKTTGTNK	3	316.8469	15.989	319.8419	316.8469	15.989	319.8419	L	b1	620.31295426883	y6	2	57.5493	23.9835	74.06	57.5493	23.9835	74.06
0.999	LAVYQAGAR	AHKTTGTNK	2	474.7667	23.9835	564.2819	474.7667	23.9835	564.2819	L	b1	620.31295426883	y6	1	114.0913	47.967	147.1128	114.0913	47.967	147.1128
0.999	LAVYQAGAR	AHKTTGTNK	2	474.7667	23.9835	564.2819	474.7667	23.9835	564.2819	L	b1	620.31295426883	y6	2	57.5493	23.9835	74.06	57.5493	23.9835	74.06
0.999	LAVYQAGAR	AHKTTGTNK	3	316.8469	15.989	376.5237	316.8469	15.989	376.5237	L	b1	620.31295426883	y6	1	114.0913	47.967	147.1128	114.0913	47.967	147.1128
0.999	LAVYQAGAR	AHKTTGTNK	3	316.8469	15.989	376.5237	316.8469	15.989	376.5237	L	b1	620.31295426883	y6	2	57.5493	23.9835	74.06	57.5493	23.9835	74.06
0.999	LAVYQAGAR	AHKTTGTNK	2	474.7667	23.9835	649.3046	474.7667	23.9835	649.3046	L	b1	620.31295426883	y6	1	114.0913	47.967	147.1128	114.0913	47.967	147.1128
0.999	LAVYQAGAR	AHKTTGTNK	2	474.7667	23.9835	649.3046	474.7667	23.9835	649.3046	L	b1	620.31295426883	y6	2	57.5493	23.9835	74.06	57.5493	23.9835	74.06
0.999	LAVYQAGAR	AHKTTGTNK	3	316.8469	15.989	433.2055	316.8469	15.989	433.2055	L	b1	620.31295426883	y6	1	114.0913	47.967	147.1128	114.0913	47.967	147.1128
0.999	LAVYQAGAR	AHKTTGTNK	3	316.8469	15.989	433.2055	316.8469	15.989	433.2055	L	b1	620.31295426883	y6	2	57.5493	23.9835	74.06	57.5493	23.9835	74.06
0.999	LAVYQAGAR	AHKTTGTNK	2	474.7667	23.9835	479.2592	474.7667	23.9835	479.2592	L	b1	437.23866712799	b4	1	114.0913	47.967	147.1128	114.0913	47.967	147.1128
0.999	LAVYQAGAR	AHKTTGTNK	2	474.7667	23.9835	479.2592	474.7667	23.9835	479.2592	L	b1	437.23866712799	b4	2	57.5493	23.9835	74.06	57.5493	23.9835	74.06
0.999	LAVYQAGAR	AHKTTGTNK	3	316.8469	15.989	319.8419	316.8469	15.989	319.8419	L	b1	437.23866712799	b4	1	114.0913	47.967	147.1128	114.0913	47.967	147.1128
0.999	LAVYQAGAR	AHKTTGTNK	3	316.8469	15.989	319.8419	316.8469	15.989	319.8419	L	b1	437.23866712799	b4	2	57.5493	23.9835	74.06	57.5493	23.9835	74.06
0.999	LAVYQAGAR	AHKTTGTNK	2	474.7667	23.9835	564.2819	474.7667	23.9835	564.2819	L	b1	437.23866712799	b4	1	114.0913	47.967	147.1128	114.0913	47.967	147.1128
0.999	LAVYQAGAR	AHKTTGTNK	2	474.7667	23.9835	564.2819	474.7667	23.9835	564.2819	L	b1	437.23866712799	b4	2	57.5493	23.9835	74.06	57.5493	23.9835	74.06
0.999	LAVYQAGAR	AHKTTGTNK	3	316.8469	15.989	376.5237	316.8469	15.989	376.5237	L	b1	437.23866712799	b4	1	114.0913	47.967	147.1128	114.0913	47.967	147.1128
0.999	LAVYQAGAR	AHKTTGTNK	3	316.8469	15.989	376.5237	316.8469	15.989	376.5237	L	b1	437.23866712799	b4	2	57.5493	23.9835	74.06	57.5493	23.9835	74.06
0.999	LAVYQAGAR	AHKTTGTNK	2	474.7667	23.9835	649.3046	474.7667	23.9835	649.3046	L	b1	437.23866712799	b4	1	114.0913	47.967	147.1128	114.0913	47.967	147.1128
0.999	LAVYQAGAR	AHKTTGTNK	2	474.7667	23.9835	649.3046	474.7667	23.9835	649.3046	L	b1	437.23866712799	b4	2	57.5493	23.9835	74.06	57.5493	23.9835	74.06
0.999	LAVYQAGAR	AHKTTGTNK	3	316.8469	15.989	433.2055	316.8469	15.989	433.2055	L	b1	437.23866712799	b4	1	114.0913	47.967	147.1128	114.0913	47.967	147.1128
0.999	LAVYQAGAR	AHKTTGTNK	3	316.8469	15.989	433.2055	316.8469	15.989	433.2055	L	b1	437.23866712799	b4	2	57.5493	23.9835	74.06	57.5493	23.9835	74.06
0.999	LAVYQAGAR	AHKTTGTNK	2	474.7667	23.9835	479.2592	474.7667	23.9835	479.2592	L	b1	519.26527579965	y5	1	114.0913	47.967	147.1128	114.0913	47.967	147.1128
0.999	LAVYQAGAR	AHKTTGTNK	2	474.7667	23.9835	479.2592	474.7667	23.9835	479.2592	L	b1	519.26527579965	y5	2	57.5493	23.9835	74.06	57.5493	23.9835	74.06
0.999	LAVYQAGAR	AHKTTGTNK	3	316.8469	15.989	319.8419	316.8469	15.989	319.8419	L	b1	519.26527579965	y5	1	114.0913	47.967	147.1128	114.0913	47.967	147.1128
0.999	LAVYQAGAR	AHKTTGTNK	3	316.8469	15.989	319.8419	316.8469	15.989	319.8419	L	b1	519.26527579965	y5	2	57.5493	23.9835	74.06	57.5493	23.9835	74.06
0.999	LAVYQAGAR	AHKTTGTNK	2	474.7667	23.9835	564.2819	474.7667	23.9835	564.2819	L	b1	519.26527579965	y5	1	114.0913	47.967	147.1128	114.0913	47.967	147.1128
0.999	LAVYQAGAR	AHKTTGTNK	2	474.7667	23.9835	564.2819	474.7667	23.9835	564.2819	L	b1	519.26527579965	y5	2	57.5493	23.9835	74.06	57.5493	23.9835	74.06
0.999	LAVYQAGAR	AHKTTGTNK	3	316.8469	15.989	376.5237	316.8469	15.989	376.5237	L	b1	519.26527579965	y5	1	114.0913	47.967	147.1128	114.0913	47.967	147.1128
0.999	LAVYQAGAR	AHKTTGTNK	3	316.8469	15.989	376.5237	316.8469	15.989	376.5237	L	b1	519.26527579965	y5	2	57.5493	23.9835	74.06	57.5493	23.9835	74.06
0.999	LAVYQAGAR	AHKTTGTNK	2	474.7667	23.9835	649.3046	474.7667	23.9835	649.3046	L	b1	519.26527579965	y5	1	114.0913	47.967	147.1128	114.0913	47.967	147.1128
0.999	LAVYQAGAR	AHKTTGTNK	2	474.7667	23.9835	649.3046	474.7667	23.9835	649.3046	L	b1	519.26527579965	y5	2	57.5493	23.9835	74.06	57.5493	23.9835	74.06
0.999	LAVYQAGAR	AHKTTGTNK	3	316.8469	15.989	433.2055	316.8469	15.989	433.2055	L	b1	519.26527579965	y5	1	114.0913	47.967	147.1128	114.0913	47.967	147.1128
0.999	LAVYQAGAR	AHKTTGTNK	3	316.8469	15.989	433.2055	316.8469	15.989	433.2055	L	b1	519.26527579965	y5	2	57.5493	23.9835	74.06	57.5493	23.9835	74.06
0.999	LAVYQAGAR	AHKTTGTNK	2	474.7667	23.9835	479.2592	474.7667	23.9835	479.2592	L	b1	538.28634559717	b5	1	114.0913	47.967	147.1128	114.0913	47.967	147.1128
0.999	LAVYQAGAR	AHKTTGTNK	2	474.7667	23.9835	479.2592	474.7667	23.9835	479.2592	L	b1	538.28634559717	b5	2	57.5493	23.9835	74.06	57.5493	23.9835	74.06
0.999	LAVYQAGAR	AHKTTGTNK	3	316.8469	15.989	319.8419	316.8469	15.989	319.8419	L	b1	538.28634559717	b5	1	114.0913	47.967	147.1128	114.0913	47.967	147.1128
0.999	LAVYQAGAR	AHKTTGTNK	3	316.8469	15.989	319.8419	316.8469	15.989	319.8419	L	b1	538.28634559717	b5	2	57.5493	23.9835	74.06	57.5493	23.9835	74.06
0.999	LAVYQAGAR	AHKTTGTNK	2	474.7667	23.9835	564.2819	474.7667	23.9835	564.2819	L	b1	538.28634559717	b5	1	114.0913	47.967	147.1128	114.0913	47.967	147.1128
0.999	LAVYQAGAR	AHKTTGTNK	2	474.7667	23.9835	564.2819	474.7667	23.9835	564.2819	L	b1	538.28634559717	b5	2	57.5493	23.9835	74.06	57.5493	23.9835	74.06
0.999	LAVYQAGAR	AHKTTGTNK	3	316.8469	15.989	376.5237	316.8469	15.989	376.5237	L	b1	538.28634559717	b5	1	114.0913	47.967	147.1128	114.0913	47.967	147.1128
0.999	LAVYQAGAR	AHKTTGTNK	3	316.8469	15.989	376.5237	316.8469	15.989	376.5237	L	b1	538.28634559717	b5	2	57.5493	23.9835	74.06	57.5493	23.9835	74.06
0.999	LAVYQAGAR	AHKTTGTNK	2	474.7667	23.9835	649.3046	474.7667	23.9835	649.3046	L	b1	538.28634559717	b5	1	114.0913	47.967	147.1128	114.0913	47.967	147.1128
0.999	LAVYQAGAR	AHKTTGTNK	2	474.7667	23.9835	649.3046	474.7667	23.9835	649.3046	L	b1	538.28634559717	b5	2	57.5493	23.9835	74.06	57.5493	23.9835	74.06
0.999	LAVYQAGAR	AHKTTGTNK	3	316.8469	15.989	433.2055	316.8469	15.989	433.2055	L	b1	538.28634559717	b5	1	114.0913	47.967	147.1128	114.0913	47.967	147.1128
0.999	LAVYQAGAR	AHKTTGTNK	3	316.8469	15.989	433.2055	316.8469	15.989	433.2055	L	b1	538.28634559717	b5	2	57.5493	23.9835	74.06	57.5493	23.9835	74.06
0.999	LAVYQAGAR	AHKTTGTNK	2	474.7667	23.9835	479.2592	474.7667	23.9835	479.2592	L	b1	418.21759733047	y4	1	114.0913	47.967	147.1128	114.0913	47.967	147.1128
0.999	LAVYQAGAR	AHKTTGTNK	2	474.7667	23.9835	479.2592	474.7667	23.9835	479.2592	L	b1	418.21759733047	y4	2	57.5493	23.9835	74.06	57.5493	23.9835	74.06
0.999	LAVYQAGAR	AHKTTGTNK	3	316.8469	15.989	319.8419	316.8469	15.989	319.8419	L	b1	418.21759733047	y4	1	114.0913	47.967	147.1128	114.0913	47.967	147.1128
0.999	LAVYQAGAR	AHKTTGTNK	3	316.8469	15.989	319.8419	316.8469	15.989	319.8419	L	b1	418.21759733047	y4	2	57.5493	23.9835	74.06	57.5493	23.9835	74.06
0.999	LAVYQAGAR	AHKTTGTNK	2	474.7667	23.9835	564.2819	474.7667	23.9835	564.2819	L	b1	418.21759733047	y4	1	114.0913	47.967	147.1128	114.0913	47.967	147.1128
0.999	LAVYQAGAR	AHKTTGTNK	2	474.7667	23.9835	564.2819	474.7667	23.9835	564.2819	L	b1	418.21759733047	y4	2	57.5493	23.9835	74.06	57.5493	23.9835	74.06
0.999	LAVYQAGAR	AHKTTGTNK	3	316.8469	15.989	376.5237	316.8469	15.989	376.5237	L	b1	418.21759733047	y4	1	114.0913	47.967	147.1128	114.0913	47.967	147.1128
0.999	LAVYQAGAR	AHKTTGTNK	3	316.8469	15.989	376.5237	316.8469	15.989	376.5237	L	b1	418.21759733047	y4	2	57.5493	23.9835	74.06	57.5493	23.9835	74.06
0.999	LAVYQAGAR	AHKTTGTNK	2	474.7667	23.9835	649.3046	474.7667	23.9835	649.3046	L	b1	418.21759733047	y4	1	114.0913	47.967	147.1128	114.0913	47.967	147.1128
0.999	LAVYQAGAR	AHKTTGTNK	2	474.7667	23.9835	649.3046	474.7667	23.9835	649.3046	L	b1	418.21759733047	y4	2	57.5493	23.9835	74.06	57.5493	23.9835	74.06
0.999	LAVYQAGAR	AHKTTGTNK	3	316.8469	15.989	433.2055	316.8469	15.989	433.2055	L	b1	418.21759733047	y4	1	114.0913	47.967	147.1128	114.0913	47.967	147.1128
0.999	LAVYQAGAR	AHKTTGTNK	3	316.8469	15.989	433.2055	316.8469	15.989	433.2055	L	b1	418.21759733047	y4	2	57.5493	23.9835	74.06	57.5493	23.9835	74.06
0.999	LAVYQAGAR	AHKTTGTNK	2	474.7667	23.9835	479.2592	474.7667	23.9835	479.2592	L	b1	595.30780931786	b6	1	114.0913	47.967	147.1128	114.0913	47.967	147.1128
0.999	LAVYQAGAR	AHKTTGTNK	2	474.7667	23.9835	479.2592	474.7667	23.9835	479.2592	L	b1	595.30780931786	b6	2	57.5493	23.9835	74.06	57.5493	23.9835	74.06
0.999	LAVYQAGAR	AHKTTGTNK	3	316.8469	15.989	319.8419	316.8469	15.989	319.8419	L	b1	595.30780931786	b6	1	114.0913	47.967	147.1128	114.0913	47.967	147.1128
0.999	LAVYQAGAR	AHKTTGTNK	3	316.8469	15.989	319.8419	316.8469	15.989	319.8419	L	b1	595.30780931786	b6	2	57.5493	23.9835	74.06	57.5493	23.9835	74.06
0.999	LAVYQAGAR	AHKTTGTNK	2	474.7667	23.9835	564.2819	474.7667	23.9835	564.2819	L	b1	595.30780931786	b6	1	114.0913	47.967	147.1128	114.0913	47.967	147.1128
0.999	LAVYQAGAR	AHKTTGTNK	2	474.7667	23.9835	564.2819	474.7667	23.9835	564.2819	L	b1	595.30780931786	b6	2	57.5493	23.9835	74.06	57.5493	23.9835	74.06
0.999	LAVYQAGAR	AHKTTGTNK	3	316.8469	15.989	376.5237	316.8469	15.989	376.5237	L	b1	595.30780931786	b6	1	114.0913	47.967	147.1128	114.0913	47.967	147.1128
0.999	LAVYQAGAR	AHKTTGTNK	3	316.8469	15.989	376.5237	316.8469	15.989	376.5237	L	b1	595.30780931786	b6	2	57.5493	23.9835	74.06	57.5493	23.9835	74.06
0.999	LAVYQAGAR	AHKTTGTNK	2	474.7667	23.9835	649.3046	474.7667	23.9835	649.3046	L	b1	595.30780931786	b6	1	114.0913	47.967	147.1128	114.0913	47.967	147.1128
0.999	LAVYQAGAR	AHKTTGTNK	2	474.7667	23.9835	649.3046	474.7667	23.9835	649.3046	L	b1	595.30780931786	b6	2	57.5493	23.9835	74.06	57.5493	23.9835	74.06
0.999	LAVYQAGAR	AHKTTGTNK	3	316.8469	15.989	433.2055	316.8469	15.989	433.2055	L	b1	595.30780931786	b6	1	114.0913	47.967	147.1128	114.0913	47.967	147.1128
0.999	LAVYQAGAR	AHKTTGTNK	3	316.8469	15.989	433.2055	316.8469	15.989	433.2055	L	b1	595.30780931786	b6	2	57.5493	23.9835	74.06	57.5493	23.9835	74.06
0.999	LAVYQAGAR	AHKTTGTNK	2	474.7667	23.9835	479.2592	474.7667	23.9835	479.2592	L	b1	361.19613360978	y3	1	114.0913	47.967	147.1128	114.0913	47.967	147.1128
0.999	LAVYQAGAR	AHKTTGTNK	2	474.7667	23.9835	479.2592	474.7667	23.9835	479.2592	L	b1	361.19613360978	y3	2	57.5493	23.9835	74.06	57.5493	23.9835	74.06
0.999	LAVYQAGAR	AHKTTGTNK	3	316.8469	15.989	319.8419	316.8469	15.989	319.8419	L	b1	361.19613360978	y3	1	114.0913	47.967	147.1128	114.0913	47.967	147.1128
0.999	LAVYQAGAR	AHKTTGTNK	3	316.8469	15.989	319.8419	316.8469	15.989	319.8419	L	b1	361.19613360978	y3	2	57.5493	23.9835	74.06	57.5493	23.9835	74.06
0.999	LAVYQAGAR	AHKTTGTNK	2	474.7667	23.9835	564.2819	474.7667	23.9835	564.2819	L	b1	361.19613360978	y3	1	114.0913	47.967	147.1128	114.0913	47.967	147.1128
0.999	LAVYQAGAR	AHKTTGTNK	2	474.7667	23.9835	564.2819	474.7667	23.9835	564.2819	L	b1	361.19613360978	y3	2	57.5493	23.9835	74.06	57.5493	23.9835	74.06
0.999	LAVYQAGAR	AHKTTGTNK	3	316.8469	15.989	376.5237	316.8469	15.989	376.5237	L	b1	361.19613360978	y3	1	114.0913	47.967	147.1128	114.0913	47.967	147.1128
0.999	LAVYQAGAR	AHKTTGTNK	3	316.8469	15.989	376.5237	316.8469	15.989	376.5237	L	b1	361.19613360978	y3	2	57.5493	23.9835	74.06	57.5493	23.9835	74.06
0.999	LAVYQAGAR	AHKTTGTNK	2	474.7667	23.9835	649.3046	474.7667	23.9835	649.3046	L	b1	361.19613360978	y3	1	114.0913	47.967	147.1128	114.0913	47.967	147.1128
0.999	LAVYQAGAR	AHKTTGTNK	2	474.7667	23.9835	649.3046	474.7667	23.9835	649.3046	L	b1	361.19613360978	y3	2	57.5493	23.9835	74.06	57.5493	23.9835	74.06
0.999	LAVYQAGAR	AHKTTGTNK	3	316.8469	15.989	433.2055	316.8469	15.989	433.2055	L	b1	361.19613360978	y3	1	114.0913	47.967	147.1128	114.0913	47.967	147.1128
0.999	LAVYQAGAR	AHKTTGTNK	3	316.8469	15.989	433.2055	316.8469	15.989	433.2055	L	b1	361.19613360978	y3	2	57.5493	23.9835	74.06	57.5493	23.9835	74.06
0.999	LAVYQAGAR	AHKTTGTNK	2	474.7667	23.9835	479.2592	474.7667	23.9835	479.2592	L	b1	696.35548778704	b7	1	114.0913	47.967	147.1128	114.0913	47.967	147.1128
0.999	LAVYQAGAR	AHKTTGTNK	2	474.7667	23.9835	479.2592	474.7667	23.9835	479.2592	L	b1	696.35548778704	b7	2	57.5493	23.9835	74.06	57.5493	23.9835	74.06
0.999	LAVYQAGAR	AHKTTGTNK	3	316.8469	15.989	319.8419	316.8469	15.989	319.8419	L	b1	696.35548778704	b7	1	114.0913	47.967	147.1128	114.0913	47.967	147.1128
0.999	LAVYQAGAR	AHKTTGTNK	3	316.8469	15.989	319.8419	316.8469	15.989	319.8419	L	b1	696.35548778704	b7	2	57.5493	23.9835	74.06	57.5493	23.9835	74.06
0.999	LAVYQAGAR	AHKTTGTNK	2	474.7667	23.9835	564.2819	474.7667	23.9835	564.2819	L	b1	696.35548778704	b7	1	114.0913	47.967	147.1128	114.0913	47.967	147.1128
0.999	LAVYQAGAR	AHKTTGTNK	2	474.7667	23.9835	564.2819	474.7667	23.9835	564.2819	L	b1	696.35548778704	b7	2	57.5493	23.9835	74.06	57.5493	23.9835	74.06
0.999	LAVYQAGAR	AHKTTGTNK	3	316.8469	15.989	376.5237	316.8469	15.989	376.5237	L	b1	696.35548778704	b7	1	114.0913	47.967	147.1128	114.0913	47.967	147.1128
0.999	LAVYQAGAR	AHKTTGTNK	3	316.8469	15.989	376.5237	316.8469	15.989	376.5237	L	b1	696.35548778704	b7	2	57.5493	23.9835	74.06	57.5493	23.9835	74.06
0.999	LAVYQAGAR	AHKTTGTNK	2	474.7667	23.9835	649.3046	474.7667	23.9835	649.3046	L	b1	696.35548778704	b7	1	114.0913	47.967	147.1128	114.0913	47.967	147.1128
0.999	LAVYQAGAR	AHKTTGTNK	2	474.7667	23.9835	649.3046	474.7667	23.9835	649.3046	L	b1	696.35548778704	b7	2	57.5493	23.9835	74.06	57.5493	23.9835	74.06
0.999	LAVYQAGAR	AHKTTGTNK	3	316.8469	15.989	433.2055	316.8469	15.989	433.2055	L	b1	696.35548778704	b7	1	114.0913	47.967	147.1128	114.0913	47.967	147.1128
0.999	LAVYQAGAR	AHKTTGTNK	3	316.8469	15.989	433.2055	316.8469	15.989	433.2055	L	b1	696.35548778704	b7	2	57.5493	23.9835	74.06	57.5493	23.9835	74.06
0.999	LAVYQAGAR	AHKTTGTNK	2	474.7667	23.9835	479.2592	474.7667	23.9835	479.2592	L	b1	260.1484551406	y2	1	114.0913	47.967	147.1128	114.0913	47.967	147.1128
0.999	LAVYQAGAR	AHKTTGTNK	2	474.7667	23.9835	479.2592	474.7667	23.9835	479.2592	L	b1	260.1484551406	y2	2	57.5493	23.9835	74.06	57.5493	23.9835	74.06
0.999	LAVYQAGAR	AHKTTGTNK	3	316.8469	15.989	319.8419	316.8469	15.989	319.8419	L	b1	260.1484551406	y2	1	114.0913	47.967	147.1128	114.0913	47.967	147.1128
0.999	LAVYQAGAR	AHKTTGTNK	3	316.8469	15.989	319.8419	316.8469	15.989	319.8419	L	b1	260.1484551406	y2	2	57.5493	23.9835	74.06	57.5493	23.9835	74.06
0.999	LAVYQAGAR	AHKTTGTNK	2	474.7667	23.9835	564.2819	474.7667	23.9835	564.2819	L	b1	260.1484551406	y2	1	114.0913	47.967	147.1128	114.0913	47.967	147.1128
0.999	LAVYQAGAR	AHKTTGTNK	2	474.7667	23.9835	564.2819	474.7667	23.9835	564.2819	L	b1	260.1484551406	y2	2	57.5493	23.9835	74.06	57.5493	23.9835	74.06
0.999	LAVYQAGAR	AHKTTGTNK	3	316.8469	15.989	376.5237	316.8469	15.989	376.5237	L	b1	260.1484551406	y2	1	114.0913	47.967	147.1128	114.0913	47.967	147.1128
0.999	LAVYQAGAR	AHKTTGTNK	3	316.8469	15.989	376.5237	316.8469	15.989	376.5237	L	b1	260.1484551406	y2	2	57.5493	23.9835	74.06	57.5493	23.9835	74.06
0.999	LAVYQAGAR	AHKTTGTNK	2	474.7667	23.9835	649.3046	474.7667	23.9835	649.3046	L	b1	260.1484551406	y2	1	114.0913	47.967	147.1128	114.0913	47.967	147.1128
0.999	LAVYQAGAR	AHKTTGTNK	2	474.7667	23.9835	649.3046	474.7667	23.9835	649.3046	L	b1	260.1484551406	y2	2	57.5493	23.9835	74.06	57.5493	23.9835	74.06
0.999	LAVYQAGAR	AHKTTGTNK	3	316.8469	15.989	433.2055	316.8469	15.989	433.2055	L	b1	260.1484551406	y2	1	114.0913	47.967	147.1128	114.0913	47.967	147.1128
0.999	LAVYQAGAR	AHKTTGTNK	3	316.8469	15.989	433.2055	316.8469	15.989	433.2055	L	b1	260.1484551406	y2	2	57.5493	23.9835	74.06	57.5493	23.9835	74.06
0.999	LAVYQAGAR	AHKTTGTNK	2	474.7667	23.9835	479.2592	474.7667	23.9835	479.2592	L	b1	810.39841522842	b8	1	114.0913	47.967	147.1128	114.0913	47.967	147.1128
0.999	LAVYQAGAR	AHKTTGTNK	2	474.7667	23.9835	479.2592	474.7667	23.9835	479.2592	L	b1	810.39841522842	b8	2	57.5493	23.9835	74.06	57.5493	23.9835	74.06
0.999	LAVYQAGAR	AHKTTGTNK	3	316.8469	15.989	319.8419	316.8469	15.989	319.8419	L	b1	810.39841522842	b8	1	114.0913	47.967	147.1128	114.0913	47.967	147.1128
0.999	LAVYQAGAR	AHKTTGTNK	3	316.8469	15.989	319.8419	316.8469	15.989	319.8419	L	b1	810.39841522842	b8	2	57.5493	23.9835	74.06	57.5493	23.9835	74.06
0.999	LAVYQAGAR	AHKTTGTNK	2	474.7667	23.9835	564.2819	474.7667	23.9835	564.2819	L	b1	810.39841522842	b8	1	114.0913	47.967	147.1128	114.0913	47.967	147.1128
0.999	LAVYQAGAR	AHKTTGTNK	2	474.7667	23.9835	564.2819	474.7667	23.9835	564.2819	L	b1	810.39841522842	b8	2	57.5493	23.9835	74.06	57.5493	23.9835	74.06
0.999	LAVYQAGAR	AHKTTGTNK	3	316.8469	15.989	376.5237	316.8469	15.989	376.5237	L	b1	810.39841522842	b8	1	114.0913	47.967	147.1128	114.0913	47.967	147.1128
0.999	LAVYQAGAR	AHKTTGTNK	3	316.8469	15.989	376.5237	316.8469	15.989	376.5237	L	b1	810.39841522842	b8	2	57.5493	23.9835	74.06	57.5493	23.9835	74.06
0.999	LAVYQAGAR	AHKTTGTNK	2	474.7667	23.9835	649.3046	474.7667	23.9835	649.3046	L	b1	810.39841522842	b8	1	114.0913	47.967	147.1128	114.0913	47.967	147.1128
0.999	LAVYQAGAR	AHKTTGTNK	2	474.7667	23.9835	649.3046	474.7667	23.9835	649.3046	L	b1	810.39841522842	b8	2	57.5493	23.9835	74.06	57.5493	23.9835	74.06
0.999	LAVYQAGAR	AHKTTGTNK	3	316.8469	15.989	433.2055	316.8469	15.989	433.2055	L	b1	810.39841522842	b8	1	114.0913	47.967	147.1128	114.0913	47.967	147.1128
0.999	LAVYQAGAR	AHKTTGTNK	3	316.8469	15.989	433.2055	316.8469	15.989	433.2055	L	b1	810.39841522842	b8	2	57.5493	23.9835	74.06	57.5493	23.9835	74.06
0.999	LAVYQAGAR	AHKTTGTNK	2	474.7667	23.9835	479.2592	474.7667	23.9835	479.2592	L	b1	146.10552769922	y1	1	114.0913	47.967	147.1128	114.0913	47.967	147.1128
0.999	LAVYQAGAR	AHKTTGTNK	2	474.7667	23.9835	479.2592	474.7667	23.9835	479.2592	L	b1	146.10552769922	y1	2	57.5493	23.9835	74.06	57.5493	23.9835	74.06
0.999	LAVYQAGAR	AHKTTGTNK	3	316.8469	15.989	319.8419	316.8469	15.989	319.8419	L	b1	146.10552769922	y1	1	114.0913	47.967	147.1128	114.0913	47.967	147.1128
0.999	LAVYQAGAR	AHKTTGTNK	3	316.8469	15.989	319.8419	316.8469	15.989	319.8419	L	b1	146.10552769922	y1	2	57.5493	23.9835	74.06	57.5493	23.9835	74.06
0.999	LAVYQAGAR	AHKTTGTNK	2	474.7667	23.9835	564.2819	474.7667	23.9835	564.2819	L	b1	146.10552769922	y1	1	114.0913	47.967	147.1128	114.0913	47.967	147.1128
0.999	LAVYQAGAR	AHKTTGTNK	2	474.7667	23.9835	564.2819	474.7667	23.9835	564.2819	L	b1	146.10552769922	y1	2	57.5493	23.9835	74.06	57.5493	23.9835	74.06
0.999	LAVYQAGAR	AHKTTGTNK	3	316.8469	15.989	376.5237	316.8469	15.989	376.5237	L	b1	146.10552769922	y1	1	114.0913	47.967	147.1128	114.0913	47.967	147.1128
0.999	LAVYQAGAR	AHKTTGTNK	3	316.8469	15.989	376.5237	316.8469	15.989	376.5237	L	b1	146.10552769922	y1	2	57.5493	23.9835	74.06	57.5493	23.9835	74.06
0.999	LAVYQAGAR	AHKTTGTNK	2	474.7667	23.9835	649.3046	474.7667	23.9835	649.3046	L	b1	146.10552769922	y1	1	114.0913	47.967	147.1128	114.0913	47.967	147.1128
0.999	LAVYQAGAR	AHKTTGTNK	2	474.7667	23.9835	649.3046	474.7667	23.9835	649.3046	L	b1	146.10552769922	y1	2	57.5493	23.9835	74.06	57.5493	23.9835	74.06
0.999	LAVYQAGAR	AHKTTGTNK	3	316.8469	15.989	433.2055	316.8469	15.989	433.2055	L	b1	146.10552769922	y1	1	114.0913	47.967	147.1128	114.0913	47.967	147.1128
0.999	LAVYQAGAR	AHKTTGTNK	3	316.8469	15.989	433.2055	316.8469	15.989	433.2055	L	b1	146.10552769922	y1	2	57.5493	23.9835	74.06	57.5493	23.9835	74.06
0.999	LAVYQAGAR	CLPGFLGDR	2	474.7667	23.9835	489.2473	474.7667	23.9835	489.2473	L	b1	103.00918495955	b1	1	114.0913	47.967	147.1128	114.0913	47.967	147.1128
0.999	LAVYQAGAR	CLPGFLGDR	2	474.7667	23.9835	489.2473	474.7667	23.9835	489.2473	L	b1	103.00918495955	b1	2	57.5493	23.9835	74.06	57.5493	23.9835	74.06
0.999	LAVYQAGAR	CLPGFLGDR	3	316.8469	15.989	326.5006	316.8469	15.989	326.5006	L	b1	103.00918495955	b1	1	114.0913	47.967	147.1128	114.0913	47.967	147.1128
0.999	LAVYQAGAR	CLPGFLGDR	3	316.8469	15.989	326.5006	316.8469	15.989	326.5006	L	b1	103.00918495955	b1	2	57.5493	23.9835	74.06	57.5493	23.9835	74.06
0.999	LAVYQAGAR	CLPGFLGDR	2	474.7667	23.9835	517.758	474.7667	23.9835	517.758	L	b1	103.00918495955	b1	1	114.0913	47.967	147.1128	114.0913	47.967	147.1128
0.999	LAVYQAGAR	CLPGFLGDR	2	474.7667	23.9835	517.758	474.7667	23.9835	517.758	L	b1	103.00918495955	b1	2	57.5493	23.9835	74.06	57.5493	23.9835	74.06
0.999	LAVYQAGAR	CLPGFLGDR	3	316.8469	15.989	345.5078	316.8469	15.989	345.5078	L	b1	103.00918495955	b1	1	114.0913	47.967	147.1128	114.0913	47.967	147.1128
0.999	LAVYQAGAR	CLPGFLGDR	3	316.8469	15.989	345.5078	316.8469	15.989	345.5078	L	b1	103.00918495955	b1	2	57.5493	23.9835	74.06	57.5493	23.9835	74.06
0.999	LAVYQAGAR	CLPGFLGDR	2	474.7667	23.9835	489.2473	474.7667	23.9835	489.2473	L	b1	873.47085189449	y8	1	114.0913	47.967	147.1128	114.0913	47.967	147.1128
0.999	LAVYQAGAR	CLPGFLGDR	2	474.7667	23.9835	489.2473	474.7667	23.9835	489.2473	L	b1	873.47085189449	y8	2	57.5493	23.9835	74.06	57.5493	23.9835	74.06
0.999	LAVYQAGAR	CLPGFLGDR	3	316.8469	15.989	326.5006	316.8469	15.989	326.5006	L	b1	873.47085189449	y8	1	114.0913	47.967	147.1128	114.0913	47.967	147.1128
0.999	LAVYQAGAR	CLPGFLGDR	3	316.8469	15.989	326.5006	316.8469	15.989	326.5006	L	b1	873.47085189449	y8	2	57.5493	23.9835	74.06	57.5493	23.9835	74.06
0.999	LAVYQAGAR	CLPGFLGDR	2	474.7667	23.9835	517.758	474.7667	23.9835	517.758	L	b1	873.47085189449	y8	1	114.0913	47.967	147.1128	114.0913	47.967	147.1128
0.999	LAVYQAGAR	CLPGFLGDR	2	474.7667	23.9835	517.758	474.7667	23.9835	517.758	L	b1	873.47085189449	y8	2	57.5493	23.9835	74.06	57.5493	23.9835	74.06
0.999	LAVYQAGAR	CLPGFLGDR	3	316.8469	15.989	345.5078	316.8469	15.989	345.5078	L	b1	873.47085189449	y8	1	114.0913	47.967	147.1128	114.0913	47.967	147.1128
0.999	LAVYQAGAR	CLPGFLGDR	3	316.8469	15.989	345.5078	316.8469	15.989	345.5078	L	b1	873.47085189449	y8	2	57.5493	23.9835	74.06	57.5493	23.9835	74.06
0.999	LAVYQAGAR	CLPGFLGDR	2	474.7667	23.9835	489.2473	474.7667	23.9835	489.2473	L	b1	216.09324893808	b2	1	114.0913	47.967	147.1128	114.0913	47.967	147.1128
0.999	LAVYQAGAR	CLPGFLGDR	2	474.7667	23.9835	489.2473	474.7667	23.9835	489.2473	L	b1	216.09324893808	b2	2	57.5493	23.9835	74.06	57.5493	23.9835	74.06
0.999	LAVYQAGAR	CLPGFLGDR	3	316.8469	15.989	326.5006	316.8469	15.989	326.5006	L	b1	216.09324893808	b2	1	114.0913	47.967	147.1128	114.0913	47.967	147.1128
0.999	LAVYQAGAR	CLPGFLGDR	3	316.8469	15.989	326.5006	316.8469	15.989	326.5006	L	b1	216.09324893808	b2	2	57.5493	23.9835	74.06	57.5493	23.9835	74.06
0.999	LAVYQAGAR	CLPGFLGDR	2	474.7667	23.9835	517.758	474.7667	23.9835	517.758	L	b1	216.09324893808	b2	1	114.0913	47.967	147.1128	114.0913	47.967	147.1128
0.999	LAVYQAGAR	CLPGFLGDR	2	474.7667	23.9835	517.758	474.7667	23.9835	517.758	L	b1	216.09324893808	b2	2	57.5493	23.9835	74.06	57.5493	23.9835	74.06
0.999	LAVYQAGAR	CLPGFLGDR	3	316.8469	15.989	345.5078	316.8469	15.989	345.5078	L	b1	216.09324893808	b2	1	114.0913	47.967	147.1128	114.0913	47.967	147.1128
0.999	LAVYQAGAR	CLPGFLGDR	3	316.8469	15.989	345.5078	316.8469	15.989	345.5078	L	b1	216.09324893808	b2	2	57.5493	23.9835	74.06	57.5493	23.9835	74.06
0.999	LAVYQAGAR	CLPGFLGDR	2	474.7667	23.9835	489.2473	474.7667	23.9835	489.2473	L	b1	760.38678791596	y7	1	114.0913	47.967	147.1128	114.0913	47.967	147.1128
0.999	LAVYQAGAR	CLPGFLGDR	2	474.7667	23.9835	489.2473	474.7667	23.9835	489.2473	L	b1	760.38678791596	y7	2	57.5493	23.9835	74.06	57.5493	23.9835	74.06
0.999	LAVYQAGAR	CLPGFLGDR	3	316.8469	15.989	326.5006	316.8469	15.989	326.5006	L	b1	760.38678791596	y7	1	114.0913	47.967	147.1128	114.0913	47.967	147.1128
0.999	LAVYQAGAR	CLPGFLGDR	3	316.8469	15.989	326.5006	316.8469	15.989	326.5006	L	b1	760.38678791596	y7	2	57.5493	23.9835	74.06	57.5493	23.9835	74.06
0.999	LAVYQAGAR	CLPGFLGDR	2	474.7667	23.9835	517.758	474.7667	23.9835	517.758	L	b1	760.38678791596	y7	1	114.0913	47.967	147.1128	114.0913	47.967	147.1128
0.999	LAVYQAGAR	CLPGFLGDR	2	474.7667	23.9835	517.758	474.7667	23.9835	517.758	L	b1	760.38678791596	y7	2	57.5493	23.9835	74.06	57.5493	23.9835	74.06
0.999	LAVYQAGAR	CLPGFLGDR	3	316.8469	15.989	345.5078	316.8469	15.989	345.5078	L	b1	760.38678791596	y7	1	114.0913	47.967	147.1128	114.0913	47.967	147.1128
0.999	LAVYQAGAR	CLPGFLGDR	3	316.8469	15.989	345.5078	316.8469	15.989	345.5078	L	b1	760.38678791596	y7	2	57.5493	23.9835	74.06	57.5493	23.9835	74.06
0.999	LAVYQAGAR	CLPGFLGDR	2	474.7667	23.9835	489.2473	474.7667	23.9835	489.2473	L	b1	313.14601278769	b3	1	114.0913	47.967	147.1128	114.0913	47.967	147.1128
0.999	LAVYQAGAR	CLPGFLGDR	2	474.7667	23.9835	489.2473	474.7667	23.9835	489.2473	L	b1	313.14601278769	b3	2	57.5493	23.9835	74.06	57.5493	23.9835	74.06
0.999	LAVYQAGAR	CLPGFLGDR	3	316.8469	15.989	326.5006	316.8469	15.989	326.5006	L	b1	313.14601278769	b3	1	114.0913	47.967	147.1128	114.0913	47.967	147.1128
0.999	LAVYQAGAR	CLPGFLGDR	3	316.8469	15.989	326.5006	316.8469	15.989	326.5006	L	b1	313.14601278769	b3	2	57.5493	23.9835	74.06	57.5493	23.9835	74.06
0.999	LAVYQAGAR	CLPGFLGDR	2	474.7667	23.9835	517.758	474.7667	23.9835	517.758	L	b1	313.14601278769	b3	1	114.0913	47.967	147.1128	114.0913	47.967	147.1128
0.999	LAVYQAGAR	CLPGFLGDR	2	474.7667	23.9835	517.758	474.7667	23.9835	517.758	L	b1	313.14601278769	b3	2	57.5493	23.9835	74.06	57.5493	23.9835	74.06
0.999	LAVYQAGAR	CLPGFLGDR	3	316.8469	15.989	345.5078	316.8469	15.989	345.5078	L	b1	313.14601278769	b3	1	114.0913	47.967	147.1128	114.0913	47.967	147.1128
0.999	LAVYQAGAR	CLPGFLGDR	3	316.8469	15.989	345.5078	316.8469	15.989	345.5078	L	b1	313.14601278769	b3	2	57.5493	23.9835	74.06	57.5493	23.9835	74.06
0.999	LAVYQAGAR	CLPGFLGDR	2	474.7667	23.9835	489.2473	474.7667	23.9835	489.2473	L	b1	663.33402406635	y6	1	114.0913	47.967	147.1128	114.0913	47.967	147.1128
0.999	LAVYQAGAR	CLPGFLGDR	2	474.7667	23.9835	489.2473	474.7667	23.9835	489.2473	L	b1	663.33402406635	y6	2	57.5493	23.9835	74.06	57.5493	23.9835	74.06
0.999	LAVYQAGAR	CLPGFLGDR	3	316.8469	15.989	326.5006	316.8469	15.989	326.5006	L	b1	663.33402406635	y6	1	114.0913	47.967	147.1128	114.0913	47.967	147.1128
0.999	LAVYQAGAR	CLPGFLGDR	3	316.8469	15.989	326.5006	316.8469	15.989	326.5006	L	b1	663.33402406635	y6	2	57.5493	23.9835	74.06	57.5493	23.9835	74.06
0.999	LAVYQAGAR	CLPGFLGDR	2	474.7667	23.9835	517.758	474.7667	23.9835	517.758	L	b1	663.33402406635	y6	1	114.0913	47.967	147.1128	114.0913	47.967	147.1128
0.999	LAVYQAGAR	CLPGFLGDR	2	474.7667	23.9835	517.758	474.7667	23.9835	517.758	L	b1	663.33402406635	y6	2	57.5493	23.9835	74.06	57.5493	23.9835	74.06
0.999	LAVYQAGAR	CLPGFLGDR	3	316.8469	15.989	345.5078	316.8469	15.989	345.5078	L	b1	663.33402406635	y6	1	114.0913	47.967	147.1128	114.0913	47.967	147.1128
0.999	LAVYQAGAR	CLPGFLGDR	3	316.8469	15.989	345.5078	316.8469	15.989	345.5078	L	b1	663.33402406635	y6	2	57.5493	23.9835	74.06	57.5493	23.9835	74.06
0.999	LAVYQAGAR	CLPGFLGDR	2	474.7667	23.9835	489.2473	474.7667	23.9835	489.2473	L	b1	370.16747650838	b4	1	114.0913	47.967	147.1128	114.0913	47.967	147.1128
0.999	LAVYQAGAR	CLPGFLGDR	2	474.7667	23.9835	489.2473	474.7667	23.9835	489.2473	L	b1	370.16747650838	b4	2	57.5493	23.9835	74.06	57.5493	23.9835	74.06
0.999	LAVYQAGAR	CLPGFLGDR	3	316.8469	15.989	326.5006	316.8469	15.989	326.5006	L	b1	370.16747650838	b4	1	114.0913	47.967	147.1128	114.0913	47.967	147.1128
0.999	LAVYQAGAR	CLPGFLGDR	3	316.8469	15.989	326.5006	316.8469	15.989	326.5006	L	b1	370.16747650838	b4	2	57.5493	23.9835	74.06	57.5493	23.9835	74.06
0.999	LAVYQAGAR	CLPGFLGDR	2	474.7667	23.9835	517.758	474.7667	23.9835	517.758	L	b1	370.16747650838	b4	1	114.0913	47.967	147.1128	114.0913	47.967	147.1128
0.999	LAVYQAGAR	CLPGFLGDR	2	474.7667	23.9835	517.758	474.7667	23.9835	517.758	L	b1	370.16747650838	b4	2	57.5493	23.9835	74.06	57.5493	23.9835	74.06
0.999	LAVYQAGAR	CLPGFLGDR	3	316.8469	15.989	345.5078	316.8469	15.989	345.5078	L	b1	370.16747650838	b4	1	114.0913	47.967	147.1128	114.0913	47.967	147.1128
0.999	LAVYQAGAR	CLPGFLGDR	3	316.8469	15.989	345.5078	316.8469	15.989	345.5078	L	b1	370.16747650838	b4	2	57.5493	23.9835	74.06	57.5493	23.9835	74.06
0.999	LAVYQAGAR	CLPGFLGDR	2	474.7667	23.9835	489.2473	474.7667	23.9835	489.2473	L	b1	606.31256034566	y5	1	114.0913	47.967	147.1128	114.0913	47.967	147.1128
0.999	LAVYQAGAR	CLPGFLGDR	2	474.7667	23.9835	489.2473	474.7667	23.9835	489.2473	L	b1	606.31256034566	y5	2	57.5493	23.9835	74.06	57.5493	23.9835	74.06
0.999	LAVYQAGAR	CLPGFLGDR	3	316.8469	15.989	326.5006	316.8469	15.989	326.5006	L	b1	606.31256034566	y5	1	114.0913	47.967	147.1128	114.0913	47.967	147.1128
0.999	LAVYQAGAR	CLPGFLGDR	3	316.8469	15.989	326.5006	316.8469	15.989	326.5006	L	b1	606.31256034566	y5	2	57.5493	23.9835	74.06	57.5493	23.9835	74.06
0.999	LAVYQAGAR	CLPGFLGDR	2	474.7667	23.9835	517.758	474.7667	23.9835	517.758	L	b1	606.31256034566	y5	1	114.0913	47.967	147.1128	114.0913	47.967	147.1128
0.999	LAVYQAGAR	CLPGFLGDR	2	474.7667	23.9835	517.758	474.7667	23.9835	517.758	L	b1	606.31256034566	y5	2	57.5493	23.9835	74.06	57.5493	23.9835	74.06
0.999	LAVYQAGAR	CLPGFLGDR	3	316.8469	15.989	345.5078	316.8469	15.989	345.5078	L	b1	606.31256034566	y5	1	114.0913	47.967	147.1128	114.0913	47.967	147.1128
0.999	LAVYQAGAR	CLPGFLGDR	3	316.8469	15.989	345.5078	316.8469	15.989	345.5078	L	b1	606.31256034566	y5	2	57.5493	23.9835	74.06	57.5493	23.9835	74.06
0.999	LAVYQAGAR	CLPGFLGDR	2	474.7667	23.9835	489.2473	474.7667	23.9835	489.2473	L	b1	517.23589042245	b5	1	114.0913	47.967	147.1128	114.0913	47.967	147.1128
0.999	LAVYQAGAR	CLPGFLGDR	2	474.7667	23.9835	489.2473	474.7667	23.9835	489.2473	L	b1	517.23589042245	b5	2	57.5493	23.9835	74.06	57.5493	23.9835	74.06
0.999	LAVYQAGAR	CLPGFLGDR	3	316.8469	15.989	326.5006	316.8469	15.989	326.5006	L	b1	517.23589042245	b5	1	114.0913	47.967	147.1128	114.0913	47.967	147.1128
0.999	LAVYQAGAR	CLPGFLGDR	3	316.8469	15.989	326.5006	316.8469	15.989	326.5006	L	b1	517.23589042245	b5	2	57.5493	23.9835	74.06	57.5493	23.9835	74.06
0.999	LAVYQAGAR	CLPGFLGDR	2	474.7667	23.9835	517.758	474.7667	23.9835	517.758	L	b1	517.23589042245	b5	1	114.0913	47.967	147.1128	114.0913	47.967	147.1128
0.999	LAVYQAGAR	CLPGFLGDR	2	474.7667	23.9835	517.758	474.7667	23.9835	517.758	L	b1	517.23589042245	b5	2	57.5493	23.9835	74.06	57.5493	23.9835	74.06
0.999	LAVYQAGAR	CLPGFLGDR	3	316.8469	15.989	345.5078	316.8469	15.989	345.5078	L	b1	517.23589042245	b5	1	114.0913	47.967	147.1128	114.0913	47.967	147.1128
0.999	LAVYQAGAR	CLPGFLGDR	3	316.8469	15.989	345.5078	316.8469	15.989	345.5078	L	b1	517.23589042245	b5	2	57.5493	23.9835	74.06	57.5493	23.9835	74.06
0.999	LAVYQAGAR	CLPGFLGDR	2	474.7667	23.9835	489.2473	474.7667	23.9835	489.2473	L	b1	459.24414643159	y4	1	114.0913	47.967	147.1128	114.0913	47.967	147.1128
0.999	LAVYQAGAR	CLPGFLGDR	2	474.7667	23.9835	489.2473	474.7667	23.9835	489.2473	L	b1	459.24414643159	y4	2	57.5493	23.9835	74.06	57.5493	23.9835	74.06
0.999	LAVYQAGAR	CLPGFLGDR	3	316.8469	15.989	326.5006	316.8469	15.989	326.5006	L	b1	459.24414643159	y4	1	114.0913	47.967	147.1128	114.0913	47.967	147.1128
0.999	LAVYQAGAR	CLPGFLGDR	3	316.8469	15.989	326.5006	316.8469	15.989	326.5006	L	b1	459.24414643159	y4	2	57.5493	23.9835	74.06	57.5493	23.9835	74.06
0.999	LAVYQAGAR	CLPGFLGDR	2	474.7667	23.9835	517.758	474.7667	23.9835	517.758	L	b1	459.24414643159	y4	1	114.0913	47.967	147.1128	114.0913	47.967	147.1128
0.999	LAVYQAGAR	CLPGFLGDR	2	474.7667	23.9835	517.758	474.7667	23.9835	517.758	L	b1	459.24414643159	y4	2	57.5493	23.9835	74.06	57.5493	23.9835	74.06
0.999	LAVYQAGAR	CLPGFLGDR	3	316.8469	15.989	345.5078	316.8469	15.989	345.5078	L	b1	459.24414643159	y4	1	114.0913	47.967	147.1128	114.0913	47.967	147.1128
0.999	LAVYQAGAR	CLPGFLGDR	3	316.8469	15.989	345.5078	316.8469	15.989	345.5078	L	b1	459.24414643159	y4	2	57.5493	23.9835	74.06	57.5493	23.9835	74.06
0.999	LAVYQAGAR	CLPGFLGDR	2	474.7667	23.9835	489.2473	474.7667	23.9835	489.2473	L	b1	630.31995440098	b6	1	114.0913	47.967	147.1128	114.0913	47.967	147.1128
0.999	LAVYQAGAR	CLPGFLGDR	2	474.7667	23.9835	489.2473	474.7667	23.9835	489.2473	L	b1	630.31995440098	b6	2	57.5493	23.9835	74.06	57.5493	23.9835	74.06
0.999	LAVYQAGAR	CLPGFLGDR	3	316.8469	15.989	326.5006	316.8469	15.989	326.5006	L	b1	630.31995440098	b6	1	114.0913	47.967	147.1128	114.0913	47.967	147.1128
0.999	LAVYQAGAR	CLPGFLGDR	3	316.8469	15.989	326.5006	316.8469	15.989	326.5006	L	b1	630.31995440098	b6	2	57.5493	23.9835	74.06	57.5493	23.9835	74.06
0.999	LAVYQAGAR	CLPGFLGDR	2	474.7667	23.9835	517.758	474.7667	23.9835	517.758	L	b1	630.31995440098	b6	1	114.0913	47.967	147.1128	114.0913	47.967	147.1128
0.999	LAVYQAGAR	CLPGFLGDR	2	474.7667	23.9835	517.758	474.7667	23.9835	517.758	L	b1	630.31995440098	b6	2	57.5493	23.9835	74.06	57.5493	23.9835	74.06
0.999	LAVYQAGAR	CLPGFLGDR	3	316.8469	15.989	345.5078	316.8469	15.989	345.5078	L	b1	630.31995440098	b6	1	114.0913	47.967	147.1128	114.0913	47.967	147.1128
0.999	LAVYQAGAR	CLPGFLGDR	3	316.8469	15.989	345.5078	316.8469	15.989	345.5078	L	b1	630.31995440098	b6	2	57.5493	23.9835	74.06	57.5493	23.9835	74.06
0.999	LAVYQAGAR	CLPGFLGDR	2	474.7667	23.9835	489.2473	474.7667	23.9835	489.2473	L	b1	346.16008245306	y3	1	114.0913	47.967	147.1128	114.0913	47.967	147.1128
0.999	LAVYQAGAR	CLPGFLGDR	2	474.7667	23.9835	489.2473	474.7667	23.9835	489.2473	L	b1	346.16008245306	y3	2	57.5493	23.9835	74.06	57.5493	23.9835	74.06
0.999	LAVYQAGAR	CLPGFLGDR	3	316.8469	15.989	326.5006	316.8469	15.989	326.5006	L	b1	346.16008245306	y3	1	114.0913	47.967	147.1128	114.0913	47.967	147.1128
0.999	LAVYQAGAR	CLPGFLGDR	3	316.8469	15.989	326.5006	316.8469	15.989	326.5006	L	b1	346.16008245306	y3	2	57.5493	23.9835	74.06	57.5493	23.9835	74.06
0.999	LAVYQAGAR	CLPGFLGDR	2	474.7667	23.9835	517.758	474.7667	23.9835	517.758	L	b1	346.16008245306	y3	1	114.0913	47.967	147.1128	114.0913	47.967	147.1128
0.999	LAVYQAGAR	CLPGFLGDR	2	474.7667	23.9835	517.758	474.7667	23.9835	517.758	L	b1	346.16008245306	y3	2	57.5493	23.9835	74.06	57.5493	23.9835	74.06
0.999	LAVYQAGAR	CLPGFLGDR	3	316.8469	15.989	345.5078	316.8469	15.989	345.5078	L	b1	346.16008245306	y3	1	114.0913	47.967	147.1128	114.0913	47.967	147.1128
0.999	LAVYQAGAR	CLPGFLGDR	3	316.8469	15.989	345.5078	316.8469	15.989	345.5078	L	b1	346.16008245306	y3	2	57.5493	23.9835	74.06	57.5493	23.9835	74.06
0.999	LAVYQAGAR	CLPGFLGDR	2	474.7667	23.9835	489.2473	474.7667	23.9835	489.2473	L	b1	687.34141812167	b7	1	114.0913	47.967	147.1128	114.0913	47.967	147.1128
0.999	LAVYQAGAR	CLPGFLGDR	2	474.7667	23.9835	489.2473	474.7667	23.9835	489.2473	L	b1	687.34141812167	b7	2	57.5493	23.9835	74.06	57.5493	23.9835	74.06
0.999	LAVYQAGAR	CLPGFLGDR	3	316.8469	15.989	326.5006	316.8469	15.989	326.5006	L	b1	687.34141812167	b7	1	114.0913	47.967	147.1128	114.0913	47.967	147.1128
0.999	LAVYQAGAR	CLPGFLGDR	3	316.8469	15.989	326.5006	316.8469	15.989	326.5006	L	b1	687.34141812167	b7	2	57.5493	23.9835	74.06	57.5493	23.9835	74.06
0.999	LAVYQAGAR	CLPGFLGDR	2	474.7667	23.9835	517.758	474.7667	23.9835	517.758	L	b1	687.34141812167	b7	1	114.0913	47.967	147.1128	114.0913	47.967	147.1128
0.999	LAVYQAGAR	CLPGFLGDR	2	474.7667	23.9835	517.758	474.7667	23.9835	517.758	L	b1	687.34141812167	b7	2	57.5493	23.9835	74.06	57.5493	23.9835	74.06
0.999	LAVYQAGAR	CLPGFLGDR	3	316.8469	15.989	345.5078	316.8469	15.989	345.5078	L	b1	687.34141812167	b7	1	114.0913	47.967	147.1128	114.0913	47.967	147.1128
0.999	LAVYQAGAR	CLPGFLGDR	3	316.8469	15.989	345.5078	316.8469	15.989	345.5078	L	b1	687.34141812167	b7	2	57.5493	23.9835	74.06	57.5493	23.9835	74.06
0.999	LAVYQAGAR	CLPGFLGDR	2	474.7667	23.9835	489.2473	474.7667	23.9835	489.2473	L	b1	289.13861873237	y2	1	114.0913	47.967	147.1128	114.0913	47.967	147.1128
0.999	LAVYQAGAR	CLPGFLGDR	2	474.7667	23.9835	489.2473	474.7667	23.9835	489.2473	L	b1	289.13861873237	y2	2	57.5493	23.9835	74.06	57.5493	23.9835	74.06
0.999	LAVYQAGAR	CLPGFLGDR	3	316.8469	15.989	326.5006	316.8469	15.989	326.5006	L	b1	289.13861873237	y2	1	114.0913	47.967	147.1128	114.0913	47.967	147.1128
0.999	LAVYQAGAR	CLPGFLGDR	3	316.8469	15.989	326.5006	316.8469	15.989	326.5006	L	b1	289.13861873237	y2	2	57.5493	23.9835	74.06	57.5493	23.9835	74.06
0.999	LAVYQAGAR	CLPGFLGDR	2	474.7667	23.9835	517.758	474.7667	23.9835	517.758	L	b1	289.13861873237	y2	1	114.0913	47.967	147.1128	114.0913	47.967	147.1128
0.999	LAVYQAGAR	CLPGFLGDR	2	474.7667	23.9835	517.758	474.7667	23.9835	517.758	L	b1	289.13861873237	y2	2	57.5493	23.9835	74.06	57.5493	23.9835	74.06
0.999	LAVYQAGAR	CLPGFLGDR	3	316.8469	15.989	345.5078	316.8469	15.989	345.5078	L	b1	289.13861873237	y2	1	114.0913	47.967	147.1128	114.0913	47.967	147.1128
0.999	LAVYQAGAR	CLPGFLGDR	3	316.8469	15.989	345.5078	316.8469	15.989	345.5078	L	b1	289.13861873237	y2	2	57.5493	23.9835	74.06	57.5493	23.9835	74.06
0.999	LAVYQAGAR	CLPGFLGDR	2	474.7667	23.9835	489.2473	474.7667	23.9835	489.2473	L	b1	802.36836114596	b8	1	114.0913	47.967	147.1128	114.0913	47.967	147.1128
0.999	LAVYQAGAR	CLPGFLGDR	2	474.7667	23.9835	489.2473	474.7667	23.9835	489.2473	L	b1	802.36836114596	b8	2	57.5493	23.9835	74.06	57.5493	23.9835	74.06
0.999	LAVYQAGAR	CLPGFLGDR	3	316.8469	15.989	326.5006	316.8469	15.989	326.5006	L	b1	802.36836114596	b8	1	114.0913	47.967	147.1128	114.0913	47.967	147.1128
0.999	LAVYQAGAR	CLPGFLGDR	3	316.8469	15.989	326.5006	316.8469	15.989	326.5006	L	b1	802.36836114596	b8	2	57.5493	23.9835	74.06	57.5493	23.9835	74.06
0.999	LAVYQAGAR	CLPGFLGDR	2	474.7667	23.9835	517.758	474.7667	23.9835	517.758	L	b1	802.36836114596	b8	1	114.0913	47.967	147.1128	114.0913	47.967	147.1128
0.999	LAVYQAGAR	CLPGFLGDR	2	474.7667	23.9835	517.758	474.7667	23.9835	517.758	L	b1	802.36836114596	b8	2	57.5493	23.9835	74.06	57.5493	23.9835	74.06
0.999	LAVYQAGAR	CLPGFLGDR	3	316.8469	15.989	345.5078	316.8469	15.989	345.5078	L	b1	802.36836114596	b8	1	114.0913	47.967	147.1128	114.0913	47.967	147.1128
0.999	LAVYQAGAR	CLPGFLGDR	3	316.8469	15.989	345.5078	316.8469	15.989	345.5078	L	b1	802.36836114596	b8	2	57.5493	23.9835	74.06	57.5493	23.9835	74.06
0.999	LAVYQAGAR	CLPGFLGDR	2	474.7667	23.9835	489.2473	474.7667	23.9835	489.2473	L	b1	174.11167570808	y1	1	114.0913	47.967	147.1128	114.0913	47.967	147.1128
0.999	LAVYQAGAR	CLPGFLGDR	2	474.7667	23.9835	489.2473	474.7667	23.9835	489.2473	L	b1	174.11167570808	y1	2	57.5493	23.9835	74.06	57.5493	23.9835	74.06
0.999	LAVYQAGAR	CLPGFLGDR	3	316.8469	15.989	326.5006	316.8469	15.989	326.5006	L	b1	174.11167570808	y1	1	114.0913	47.967	147.1128	114.0913	47.967	147.1128
0.999	LAVYQAGAR	CLPGFLGDR	3	316.8469	15.989	326.5006	316.8469	15.989	326.5006	L	b1	174.11167570808	y1	2	57.5493	23.9835	74.06	57.5493	23.9835	74.06
0.999	LAVYQAGAR	CLPGFLGDR	2	474.7667	23.9835	517.758	474.7667	23.9835	517.758	L	b1	174.11167570808	y1	1	114.0913	47.967	147.1128	114.0913	47.967	147.1128
0.999	LAVYQAGAR	CLPGFLGDR	2	474.7667	23.9835	517.758	474.7667	23.9835	517.758	L	b1	174.11167570808	y1	2	57.5493	23.9835	74.06	57.5493	23.9835	74.06
0.999	LAVYQAGAR	CLPGFLGDR	3	316.8469	15.989	345.5078	316.8469	15.989	345.5078	L	b1	174.11167570808	y1	1	114.0913	47.967	147.1128	114.0913	47.967	147.1128
0.999	LAVYQAGAR	CLPGFLGDR	3	316.8469	15.989	345.5078	316.8469	15.989	345.5078	L	b1	174.11167570808	y1	2	57.5493	23.9835	74.06	57.5493	23.9835	74.06
0.999	LAVYQAGAR	CTAYFEGSR	2	474.7667	23.9835	517.224	474.7667	23.9835	517.224	L	b1	103.00918495955	b1	1	114.0913	47.967	147.1128	114.0913	47.967	147.1128
0.999	LAVYQAGAR	CTAYFEGSR	2	474.7667	23.9835	517.224	474.7667	23.9835	517.224	L	b1	103.00918495955	b1	2	57.5493	23.9835	74.06	57.5493	23.9835	74.06
0.999	LAVYQAGAR	CTAYFEGSR	3	316.8469	15.989	345.1518	316.8469	15.989	345.1518	L	b1	103.00918495955	b1	1	114.0913	47.967	147.1128	114.0913	47.967	147.1128
0.999	LAVYQAGAR	CTAYFEGSR	3	316.8469	15.989	345.1518	316.8469	15.989	345.1518	L	b1	103.00918495955	b1	2	57.5493	23.9835	74.06	57.5493	23.9835	74.06
0.999	LAVYQAGAR	CTAYFEGSR	2	474.7667	23.9835	545.7347	474.7667	23.9835	545.7347	L	b1	103.00918495955	b1	1	114.0913	47.967	147.1128	114.0913	47.967	147.1128
0.999	LAVYQAGAR	CTAYFEGSR	2	474.7667	23.9835	545.7347	474.7667	23.9835	545.7347	L	b1	103.00918495955	b1	2	57.5493	23.9835	74.06	57.5493	23.9835	74.06
0.999	LAVYQAGAR	CTAYFEGSR	3	316.8469	15.989	364.1589	316.8469	15.989	364.1589	L	b1	103.00918495955	b1	1	114.0913	47.967	147.1128	114.0913	47.967	147.1128
0.999	LAVYQAGAR	CTAYFEGSR	3	316.8469	15.989	364.1589	316.8469	15.989	364.1589	L	b1	103.00918495955	b1	2	57.5493	23.9835	74.06	57.5493	23.9835	74.06
0.999	LAVYQAGAR	CTAYFEGSR	2	474.7667	23.9835	517.224	474.7667	23.9835	517.224	L	b1	929.42429562428	y8	1	114.0913	47.967	147.1128	114.0913	47.967	147.1128
0.999	LAVYQAGAR	CTAYFEGSR	2	474.7667	23.9835	517.224	474.7667	23.9835	517.224	L	b1	929.42429562428	y8	2	57.5493	23.9835	74.06	57.5493	23.9835	74.06
0.999	LAVYQAGAR	CTAYFEGSR	3	316.8469	15.989	345.1518	316.8469	15.989	345.1518	L	b1	929.42429562428	y8	1	114.0913	47.967	147.1128	114.0913	47.967	147.1128
0.999	LAVYQAGAR	CTAYFEGSR	3	316.8469	15.989	345.1518	316.8469	15.989	345.1518	L	b1	929.42429562428	y8	2	57.5493	23.9835	74.06	57.5493	23.9835	74.06
0.999	LAVYQAGAR	CTAYFEGSR	2	474.7667	23.9835	545.7347	474.7667	23.9835	545.7347	L	b1	929.42429562428	y8	1	114.0913	47.967	147.1128	114.0913	47.967	147.1128
0.999	LAVYQAGAR	CTAYFEGSR	2	474.7667	23.9835	545.7347	474.7667	23.9835	545.7347	L	b1	929.42429562428	y8	2	57.5493	23.9835	74.06	57.5493	23.9835	74.06
0.999	LAVYQAGAR	CTAYFEGSR	3	316.8469	15.989	364.1589	316.8469	15.989	364.1589	L	b1	929.42429562428	y8	1	114.0913	47.967	147.1128	114.0913	47.967	147.1128
0.999	LAVYQAGAR	CTAYFEGSR	3	316.8469	15.989	364.1589	316.8469	15.989	364.1589	L	b1	929.42429562428	y8	2	57.5493	23.9835	74.06	57.5493	23.9835	74.06
0.999	LAVYQAGAR	CTAYFEGSR	2	474.7667	23.9835	517.224	474.7667	23.9835	517.224	L	b1	204.05686342873	b2	1	114.0913	47.967	147.1128	114.0913	47.967	147.1128
0.999	LAVYQAGAR	CTAYFEGSR	2	474.7667	23.9835	517.224	474.7667	23.9835	517.224	L	b1	204.05686342873	b2	2	57.5493	23.9835	74.06	57.5493	23.9835	74.06
0.999	LAVYQAGAR	CTAYFEGSR	3	316.8469	15.989	345.1518	316.8469	15.989	345.1518	L	b1	204.05686342873	b2	1	114.0913	47.967	147.1128	114.0913	47.967	147.1128
0.999	LAVYQAGAR	CTAYFEGSR	3	316.8469	15.989	345.1518	316.8469	15.989	345.1518	L	b1	204.05686342873	b2	2	57.5493	23.9835	74.06	57.5493	23.9835	74.06
0.999	LAVYQAGAR	CTAYFEGSR	2	474.7667	23.9835	545.7347	474.7667	23.9835	545.7347	L	b1	204.05686342873	b2	1	114.0913	47.967	147.1128	114.0913	47.967	147.1128
0.999	LAVYQAGAR	CTAYFEGSR	2	474.7667	23.9835	545.7347	474.7667	23.9835	545.7347	L	b1	204.05686342873	b2	2	57.5493	23.9835	74.06	57.5493	23.9835	74.06
0.999	LAVYQAGAR	CTAYFEGSR	3	316.8469	15.989	364.1589	316.8469	15.989	364.1589	L	b1	204.05686342873	b2	1	114.0913	47.967	147.1128	114.0913	47.967	147.1128
0.999	LAVYQAGAR	CTAYFEGSR	3	316.8469	15.989	364.1589	316.8469	15.989	364.1589	L	b1	204.05686342873	b2	2	57.5493	23.9835	74.06	57.5493	23.9835	74.06
0.999	LAVYQAGAR	CTAYFEGSR	2	474.7667	23.9835	517.224	474.7667	23.9835	517.224	L	b1	828.3766171551	y7	1	114.0913	47.967	147.1128	114.0913	47.967	147.1128
0.999	LAVYQAGAR	CTAYFEGSR	2	474.7667	23.9835	517.224	474.7667	23.9835	517.224	L	b1	828.3766171551	y7	2	57.5493	23.9835	74.06	57.5493	23.9835	74.06
0.999	LAVYQAGAR	CTAYFEGSR	3	316.8469	15.989	345.1518	316.8469	15.989	345.1518	L	b1	828.3766171551	y7	1	114.0913	47.967	147.1128	114.0913	47.967	147.1128
0.999	LAVYQAGAR	CTAYFEGSR	3	316.8469	15.989	345.1518	316.8469	15.989	345.1518	L	b1	828.3766171551	y7	2	57.5493	23.9835	74.06	57.5493	23.9835	74.06
0.999	LAVYQAGAR	CTAYFEGSR	2	474.7667	23.9835	545.7347	474.7667	23.9835	545.7347	L	b1	828.3766171551	y7	1	114.0913	47.967	147.1128	114.0913	47.967	147.1128
0.999	LAVYQAGAR	CTAYFEGSR	2	474.7667	23.9835	545.7347	474.7667	23.9835	545.7347	L	b1	828.3766171551	y7	2	57.5493	23.9835	74.06	57.5493	23.9835	74.06
0.999	LAVYQAGAR	CTAYFEGSR	3	316.8469	15.989	364.1589	316.8469	15.989	364.1589	L	b1	828.3766171551	y7	1	114.0913	47.967	147.1128	114.0913	47.967	147.1128
0.999	LAVYQAGAR	CTAYFEGSR	3	316.8469	15.989	364.1589	316.8469	15.989	364.1589	L	b1	828.3766171551	y7	2	57.5493	23.9835	74.06	57.5493	23.9835	74.06
0.999	LAVYQAGAR	CTAYFEGSR	2	474.7667	23.9835	517.224	474.7667	23.9835	517.224	L	b1	275.09397721388	b3	1	114.0913	47.967	147.1128	114.0913	47.967	147.1128
0.999	LAVYQAGAR	CTAYFEGSR	2	474.7667	23.9835	517.224	474.7667	23.9835	517.224	L	b1	275.09397721388	b3	2	57.5493	23.9835	74.06	57.5493	23.9835	74.06
0.999	LAVYQAGAR	CTAYFEGSR	3	316.8469	15.989	345.1518	316.8469	15.989	345.1518	L	b1	275.09397721388	b3	1	114.0913	47.967	147.1128	114.0913	47.967	147.1128
0.999	LAVYQAGAR	CTAYFEGSR	3	316.8469	15.989	345.1518	316.8469	15.989	345.1518	L	b1	275.09397721388	b3	2	57.5493	23.9835	74.06	57.5493	23.9835	74.06
0.999	LAVYQAGAR	CTAYFEGSR	2	474.7667	23.9835	545.7347	474.7667	23.9835	545.7347	L	b1	275.09397721388	b3	1	114.0913	47.967	147.1128	114.0913	47.967	147.1128
0.999	LAVYQAGAR	CTAYFEGSR	2	474.7667	23.9835	545.7347	474.7667	23.9835	545.7347	L	b1	275.09397721388	b3	2	57.5493	23.9835	74.06	57.5493	23.9835	74.06
0.999	LAVYQAGAR	CTAYFEGSR	3	316.8469	15.989	364.1589	316.8469	15.989	364.1589	L	b1	275.09397721388	b3	1	114.0913	47.967	147.1128	114.0913	47.967	147.1128
0.999	LAVYQAGAR	CTAYFEGSR	3	316.8469	15.989	364.1589	316.8469	15.989	364.1589	L	b1	275.09397721388	b3	2	57.5493	23.9835	74.06	57.5493	23.9835	74.06
0.999	LAVYQAGAR	CTAYFEGSR	2	474.7667	23.9835	517.224	474.7667	23.9835	517.224	L	b1	757.33950336995	y6	1	114.0913	47.967	147.1128	114.0913	47.967	147.1128
0.999	LAVYQAGAR	CTAYFEGSR	2	474.7667	23.9835	517.224	474.7667	23.9835	517.224	L	b1	757.33950336995	y6	2	57.5493	23.9835	74.06	57.5493	23.9835	74.06
0.999	LAVYQAGAR	CTAYFEGSR	3	316.8469	15.989	345.1518	316.8469	15.989	345.1518	L	b1	757.33950336995	y6	1	114.0913	47.967	147.1128	114.0913	47.967	147.1128
0.999	LAVYQAGAR	CTAYFEGSR	3	316.8469	15.989	345.1518	316.8469	15.989	345.1518	L	b1	757.33950336995	y6	2	57.5493	23.9835	74.06	57.5493	23.9835	74.06
0.999	LAVYQAGAR	CTAYFEGSR	2	474.7667	23.9835	545.7347	474.7667	23.9835	545.7347	L	b1	757.33950336995	y6	1	114.0913	47.967	147.1128	114.0913	47.967	147.1128
0.999	LAVYQAGAR	CTAYFEGSR	2	474.7667	23.9835	545.7347	474.7667	23.9835	545.7347	L	b1	757.33950336995	y6	2	57.5493	23.9835	74.06	57.5493	23.9835	74.06
0.999	LAVYQAGAR	CTAYFEGSR	3	316.8469	15.989	364.1589	316.8469	15.989	364.1589	L	b1	757.33950336995	y6	1	114.0913	47.967	147.1128	114.0913	47.967	147.1128
0.999	LAVYQAGAR	CTAYFEGSR	3	316.8469	15.989	364.1589	316.8469	15.989	364.1589	L	b1	757.33950336995	y6	2	57.5493	23.9835	74.06	57.5493	23.9835	74.06
0.999	LAVYQAGAR	CTAYFEGSR	2	474.7667	23.9835	517.224	474.7667	23.9835	517.224	L	b1	438.15730574752	b4	1	114.0913	47.967	147.1128	114.0913	47.967	147.1128
0.999	LAVYQAGAR	CTAYFEGSR	2	474.7667	23.9835	517.224	474.7667	23.9835	517.224	L	b1	438.15730574752	b4	2	57.5493	23.9835	74.06	57.5493	23.9835	74.06
0.999	LAVYQAGAR	CTAYFEGSR	3	316.8469	15.989	345.1518	316.8469	15.989	345.1518	L	b1	438.15730574752	b4	1	114.0913	47.967	147.1128	114.0913	47.967	147.1128
0.999	LAVYQAGAR	CTAYFEGSR	3	316.8469	15.989	345.1518	316.8469	15.989	345.1518	L	b1	438.15730574752	b4	2	57.5493	23.9835	74.06	57.5493	23.9835	74.06
0.999	LAVYQAGAR	CTAYFEGSR	2	474.7667	23.9835	545.7347	474.7667	23.9835	545.7347	L	b1	438.15730574752	b4	1	114.0913	47.967	147.1128	114.0913	47.967	147.1128
0.999	LAVYQAGAR	CTAYFEGSR	2	474.7667	23.9835	545.7347	474.7667	23.9835	545.7347	L	b1	438.15730574752	b4	2	57.5493	23.9835	74.06	57.5493	23.9835	74.06
0.999	LAVYQAGAR	CTAYFEGSR	3	316.8469	15.989	364.1589	316.8469	15.989	364.1589	L	b1	438.15730574752	b4	1	114.0913	47.967	147.1128	114.0913	47.967	147.1128
0.999	LAVYQAGAR	CTAYFEGSR	3	316.8469	15.989	364.1589	316.8469	15.989	364.1589	L	b1	438.15730574752	b4	2	57.5493	23.9835	74.06	57.5493	23.9835	74.06
0.999	LAVYQAGAR	CTAYFEGSR	2	474.7667	23.9835	517.224	474.7667	23.9835	517.224	L	b1	594.27617483631	y5	1	114.0913	47.967	147.1128	114.0913	47.967	147.1128
0.999	LAVYQAGAR	CTAYFEGSR	2	474.7667	23.9835	517.224	474.7667	23.9835	517.224	L	b1	594.27617483631	y5	2	57.5493	23.9835	74.06	57.5493	23.9835	74.06
0.999	LAVYQAGAR	CTAYFEGSR	3	316.8469	15.989	345.1518	316.8469	15.989	345.1518	L	b1	594.27617483631	y5	1	114.0913	47.967	147.1128	114.0913	47.967	147.1128
0.999	LAVYQAGAR	CTAYFEGSR	3	316.8469	15.989	345.1518	316.8469	15.989	345.1518	L	b1	594.27617483631	y5	2	57.5493	23.9835	74.06	57.5493	23.9835	74.06
0.999	LAVYQAGAR	CTAYFEGSR	2	474.7667	23.9835	545.7347	474.7667	23.9835	545.7347	L	b1	594.27617483631	y5	1	114.0913	47.967	147.1128	114.0913	47.967	147.1128
0.999	LAVYQAGAR	CTAYFEGSR	2	474.7667	23.9835	545.7347	474.7667	23.9835	545.7347	L	b1	594.27617483631	y5	2	57.5493	23.9835	74.06	57.5493	23.9835	74.06
0.999	LAVYQAGAR	CTAYFEGSR	3	316.8469	15.989	364.1589	316.8469	15.989	364.1589	L	b1	594.27617483631	y5	1	114.0913	47.967	147.1128	114.0913	47.967	147.1128
0.999	LAVYQAGAR	CTAYFEGSR	3	316.8469	15.989	364.1589	316.8469	15.989	364.1589	L	b1	594.27617483631	y5	2	57.5493	23.9835	74.06	57.5493	23.9835	74.06
0.999	LAVYQAGAR	CTAYFEGSR	2	474.7667	23.9835	517.224	474.7667	23.9835	517.224	L	b1	585.22571966159	b5	1	114.0913	47.967	147.1128	114.0913	47.967	147.1128
0.999	LAVYQAGAR	CTAYFEGSR	2	474.7667	23.9835	517.224	474.7667	23.9835	517.224	L	b1	585.22571966159	b5	2	57.5493	23.9835	74.06	57.5493	23.9835	74.06
0.999	LAVYQAGAR	CTAYFEGSR	3	316.8469	15.989	345.1518	316.8469	15.989	345.1518	L	b1	585.22571966159	b5	1	114.0913	47.967	147.1128	114.0913	47.967	147.1128
0.999	LAVYQAGAR	CTAYFEGSR	3	316.8469	15.989	345.1518	316.8469	15.989	345.1518	L	b1	585.22571966159	b5	2	57.5493	23.9835	74.06	57.5493	23.9835	74.06
0.999	LAVYQAGAR	CTAYFEGSR	2	474.7667	23.9835	545.7347	474.7667	23.9835	545.7347	L	b1	585.22571966159	b5	1	114.0913	47.967	147.1128	114.0913	47.967	147.1128
0.999	LAVYQAGAR	CTAYFEGSR	2	474.7667	23.9835	545.7347	474.7667	23.9835	545.7347	L	b1	585.22571966159	b5	2	57.5493	23.9835	74.06	57.5493	23.9835	74.06
0.999	LAVYQAGAR	CTAYFEGSR	3	316.8469	15.989	364.1589	316.8469	15.989	364.1589	L	b1	585.22571966159	b5	1	114.0913	47.967	147.1128	114.0913	47.967	147.1128
0.999	LAVYQAGAR	CTAYFEGSR	3	316.8469	15.989	364.1589	316.8469	15.989	364.1589	L	b1	585.22571966159	b5	2	57.5493	23.9835	74.06	57.5493	23.9835	74.06
0.999	LAVYQAGAR	CTAYFEGSR	2	474.7667	23.9835	517.224	474.7667	23.9835	517.224	L	b1	447.20776092224	y4	1	114.0913	47.967	147.1128	114.0913	47.967	147.1128
0.999	LAVYQAGAR	CTAYFEGSR	2	474.7667	23.9835	517.224	474.7667	23.9835	517.224	L	b1	447.20776092224	y4	2	57.5493	23.9835	74.06	57.5493	23.9835	74.06
0.999	LAVYQAGAR	CTAYFEGSR	3	316.8469	15.989	345.1518	316.8469	15.989	345.1518	L	b1	447.20776092224	y4	1	114.0913	47.967	147.1128	114.0913	47.967	147.1128
0.999	LAVYQAGAR	CTAYFEGSR	3	316.8469	15.989	345.1518	316.8469	15.989	345.1518	L	b1	447.20776092224	y4	2	57.5493	23.9835	74.06	57.5493	23.9835	74.06
0.999	LAVYQAGAR	CTAYFEGSR	2	474.7667	23.9835	545.7347	474.7667	23.9835	545.7347	L	b1	447.20776092224	y4	1	114.0913	47.967	147.1128	114.0913	47.967	147.1128
0.999	LAVYQAGAR	CTAYFEGSR	2	474.7667	23.9835	545.7347	474.7667	23.9835	545.7347	L	b1	447.20776092224	y4	2	57.5493	23.9835	74.06	57.5493	23.9835	74.06
0.999	LAVYQAGAR	CTAYFEGSR	3	316.8469	15.989	364.1589	316.8469	15.989	364.1589	L	b1	447.20776092224	y4	1	114.0913	47.967	147.1128	114.0913	47.967	147.1128
0.999	LAVYQAGAR	CTAYFEGSR	3	316.8469	15.989	364.1589	316.8469	15.989	364.1589	L	b1	447.20776092224	y4	2	57.5493	23.9835	74.06	57.5493	23.9835	74.06
0.999	LAVYQAGAR	CTAYFEGSR	2	474.7667	23.9835	517.224	474.7667	23.9835	517.224	L	b1	714.26831275034	b6	1	114.0913	47.967	147.1128	114.0913	47.967	147.1128
0.999	LAVYQAGAR	CTAYFEGSR	2	474.7667	23.9835	517.224	474.7667	23.9835	517.224	L	b1	714.26831275034	b6	2	57.5493	23.9835	74.06	57.5493	23.9835	74.06
0.999	LAVYQAGAR	CTAYFEGSR	3	316.8469	15.989	345.1518	316.8469	15.989	345.1518	L	b1	714.26831275034	b6	1	114.0913	47.967	147.1128	114.0913	47.967	147.1128
0.999	LAVYQAGAR	CTAYFEGSR	3	316.8469	15.989	345.1518	316.8469	15.989	345.1518	L	b1	714.26831275034	b6	2	57.5493	23.9835	74.06	57.5493	23.9835	74.06
0.999	LAVYQAGAR	CTAYFEGSR	2	474.7667	23.9835	545.7347	474.7667	23.9835	545.7347	L	b1	714.26831275034	b6	1	114.0913	47.967	147.1128	114.0913	47.967	147.1128
0.999	LAVYQAGAR	CTAYFEGSR	2	474.7667	23.9835	545.7347	474.7667	23.9835	545.7347	L	b1	714.26831275034	b6	2	57.5493	23.9835	74.06	57.5493	23.9835	74.06
0.999	LAVYQAGAR	CTAYFEGSR	3	316.8469	15.989	364.1589	316.8469	15.989	364.1589	L	b1	714.26831275034	b6	1	114.0913	47.967	147.1128	114.0913	47.967	147.1128
0.999	LAVYQAGAR	CTAYFEGSR	3	316.8469	15.989	364.1589	316.8469	15.989	364.1589	L	b1	714.26831275034	b6	2	57.5493	23.9835	74.06	57.5493	23.9835	74.06
0.999	LAVYQAGAR	CTAYFEGSR	2	474.7667	23.9835	517.224	474.7667	23.9835	517.224	L	b1	318.16516783349	y3	1	114.0913	47.967	147.1128	114.0913	47.967	147.1128
0.999	LAVYQAGAR	CTAYFEGSR	2	474.7667	23.9835	517.224	474.7667	23.9835	517.224	L	b1	318.16516783349	y3	2	57.5493	23.9835	74.06	57.5493	23.9835	74.06
0.999	LAVYQAGAR	CTAYFEGSR	3	316.8469	15.989	345.1518	316.8469	15.989	345.1518	L	b1	318.16516783349	y3	1	114.0913	47.967	147.1128	114.0913	47.967	147.1128
0.999	LAVYQAGAR	CTAYFEGSR	3	316.8469	15.989	345.1518	316.8469	15.989	345.1518	L	b1	318.16516783349	y3	2	57.5493	23.9835	74.06	57.5493	23.9835	74.06
0.999	LAVYQAGAR	CTAYFEGSR	2	474.7667	23.9835	545.7347	474.7667	23.9835	545.7347	L	b1	318.16516783349	y3	1	114.0913	47.967	147.1128	114.0913	47.967	147.1128
0.999	LAVYQAGAR	CTAYFEGSR	2	474.7667	23.9835	545.7347	474.7667	23.9835	545.7347	L	b1	318.16516783349	y3	2	57.5493	23.9835	74.06	57.5493	23.9835	74.06
0.999	LAVYQAGAR	CTAYFEGSR	3	316.8469	15.989	364.1589	316.8469	15.989	364.1589	L	b1	318.16516783349	y3	1	114.0913	47.967	147.1128	114.0913	47.967	147.1128
0.999	LAVYQAGAR	CTAYFEGSR	3	316.8469	15.989	364.1589	316.8469	15.989	364.1589	L	b1	318.16516783349	y3	2	57.5493	23.9835	74.06	57.5493	23.9835	74.06
0.999	LAVYQAGAR	CTAYFEGSR	2	474.7667	23.9835	517.224	474.7667	23.9835	517.224	L	b1	771.28977647103	b7	1	114.0913	47.967	147.1128	114.0913	47.967	147.1128
0.999	LAVYQAGAR	CTAYFEGSR	2	474.7667	23.9835	517.224	474.7667	23.9835	517.224	L	b1	771.28977647103	b7	2	57.5493	23.9835	74.06	57.5493	23.9835	74.06
0.999	LAVYQAGAR	CTAYFEGSR	3	316.8469	15.989	345.1518	316.8469	15.989	345.1518	L	b1	771.28977647103	b7	1	114.0913	47.967	147.1128	114.0913	47.967	147.1128
0.999	LAVYQAGAR	CTAYFEGSR	3	316.8469	15.989	345.1518	316.8469	15.989	345.1518	L	b1	771.28977647103	b7	2	57.5493	23.9835	74.06	57.5493	23.9835	74.06
0.999	LAVYQAGAR	CTAYFEGSR	2	474.7667	23.9835	545.7347	474.7667	23.9835	545.7347	L	b1	771.28977647103	b7	1	114.0913	47.967	147.1128	114.0913	47.967	147.1128
0.999	LAVYQAGAR	CTAYFEGSR	2	474.7667	23.9835	545.7347	474.7667	23.9835	545.7347	L	b1	771.28977647103	b7	2	57.5493	23.9835	74.06	57.5493	23.9835	74.06
0.999	LAVYQAGAR	CTAYFEGSR	3	316.8469	15.989	364.1589	316.8469	15.989	364.1589	L	b1	771.28977647103	b7	1	114.0913	47.967	147.1128	114.0913	47.967	147.1128
0.999	LAVYQAGAR	CTAYFEGSR	3	316.8469	15.989	364.1589	316.8469	15.989	364.1589	L	b1	771.28977647103	b7	2	57.5493	23.9835	74.06	57.5493	23.9835	74.06
0.999	LAVYQAGAR	CTAYFEGSR	2	474.7667	23.9835	517.224	474.7667	23.9835	517.224	L	b1	261.1437041128	y2	1	114.0913	47.967	147.1128	114.0913	47.967	147.1128
0.999	LAVYQAGAR	CTAYFEGSR	2	474.7667	23.9835	517.224	474.7667	23.9835	517.224	L	b1	261.1437041128	y2	2	57.5493	23.9835	74.06	57.5493	23.9835	74.06
0.999	LAVYQAGAR	CTAYFEGSR	3	316.8469	15.989	345.1518	316.8469	15.989	345.1518	L	b1	261.1437041128	y2	1	114.0913	47.967	147.1128	114.0913	47.967	147.1128
0.999	LAVYQAGAR	CTAYFEGSR	3	316.8469	15.989	345.1518	316.8469	15.989	345.1518	L	b1	261.1437041128	y2	2	57.5493	23.9835	74.06	57.5493	23.9835	74.06
0.999	LAVYQAGAR	CTAYFEGSR	2	474.7667	23.9835	545.7347	474.7667	23.9835	545.7347	L	b1	261.1437041128	y2	1	114.0913	47.967	147.1128	114.0913	47.967	147.1128
0.999	LAVYQAGAR	CTAYFEGSR	2	474.7667	23.9835	545.7347	474.7667	23.9835	545.7347	L	b1	261.1437041128	y2	2	57.5493	23.9835	74.06	57.5493	23.9835	74.06
0.999	LAVYQAGAR	CTAYFEGSR	3	316.8469	15.989	364.1589	316.8469	15.989	364.1589	L	b1	261.1437041128	y2	1	114.0913	47.967	147.1128	114.0913	47.967	147.1128
0.999	LAVYQAGAR	CTAYFEGSR	3	316.8469	15.989	364.1589	316.8469	15.989	364.1589	L	b1	261.1437041128	y2	2	57.5493	23.9835	74.06	57.5493	23.9835	74.06
0.999	LAVYQAGAR	CTAYFEGSR	2	474.7667	23.9835	517.224	474.7667	23.9835	517.224	L	b1	858.32180487575	b8	1	114.0913	47.967	147.1128	114.0913	47.967	147.1128
0.999	LAVYQAGAR	CTAYFEGSR	2	474.7667	23.9835	517.224	474.7667	23.9835	517.224	L	b1	858.32180487575	b8	2	57.5493	23.9835	74.06	57.5493	23.9835	74.06
0.999	LAVYQAGAR	CTAYFEGSR	3	316.8469	15.989	345.1518	316.8469	15.989	345.1518	L	b1	858.32180487575	b8	1	114.0913	47.967	147.1128	114.0913	47.967	147.1128
0.999	LAVYQAGAR	CTAYFEGSR	3	316.8469	15.989	345.1518	316.8469	15.989	345.1518	L	b1	858.32180487575	b8	2	57.5493	23.9835	74.06	57.5493	23.9835	74.06
0.999	LAVYQAGAR	CTAYFEGSR	2	474.7667	23.9835	545.7347	474.7667	23.9835	545.7347	L	b1	858.32180487575	b8	1	114.0913	47.967	147.1128	114.0913	47.967	147.1128
[truncated: 375,883 more rows]
